# Supplementary material for: (4-{[(Pyridin-4-yl)methyl­idene]amino}­phen­yl)ferrocene
Source: Acta Crystallogr Sect E Struct Rep Online. 2012 Nov 24;68(Pt 12):m1535. doi: 10.1107/S1600536812047812 (PMC3588778; doi:10.1107/S1600536812047812)
Supplement: Supplementary file 1 [file e-68-m1535-sup1.cif]

##############################################################################
#                                                                            #
# This CIF contains the data in a paper accepted for publication in          #
# Acta Crystallographica Section E. It conforms to the requirements of       #
# Notes for Authors for Acta Crystallographica Section E, and has been       #
# peer reviewed under the auspices of the IUCr Commission on Journals.       #
#                                                                            #
# Full details of the Crystallographic Information File format               #
# are given in the paper "The Crystallographic Information File (CIF):       #
# a New Standard Archive File for Crystallography" by S. R. Hall, F. H.      #
# Allen and I. D. Brown [Acta Cryst. (1991), A47, 655-685].                  #
#                                                                            #
# The current version of the core CIF dictionary is obtainable from          #
# ftp://ftp.iucr.org/pub/cif_core.dic.                                       #
#                                                                            #
# Software is freely available for graphical display of the structure(s)     #
# in this CIF. For information consult the CIF software page                 #
# http://www.iucr.org/resources/cif/software.                                #
#                                                                            #
# This file may be used for bona fide research purposes within the           #
# scientific community so long as proper attribution is given to the journal # 
# article from which it was obtained.                                        #
#                                                                            #
##############################################################################
data_global
_audit_creation_method     'WinGX routine CIF_UPDATE'
_audit_conform_dict_name     cif_core.dic
_audit_conform_dict_version     2.4
_journal_date_recd_electronic     2012-11-02
_journal_date_accepted     2012-11-21
_journal_name_full     'Acta Crystallographica, Section E'
_journal_year     2012
_journal_volume     68
_journal_issue     12
_journal_page_first     m1535
_journal_page_last     m1535
_journal_paper_category     QM
_journal_paper_doi     10.1107/S1600536812047812
_journal_coeditor_code     HG5267
_publ_contact_author_name     'Omondi, Bernard'
_publ_contact_author_address
;
School of Chemistry and Physics,
University of KwaZulu-Natal,
Westville Campus,
Private Bag X54001,
Durban 4000,
South Africa
;
_publ_contact_author_email     'owaga@ukzn.ac.za'
_publ_contact_author_fax     '27(031)2603091'
_publ_contact_author_phone     '27(031)2607323'
_publ_section_title
;
(4-{[(Pyridin-4-yl)methylidene]amino}phenyl)ferrocene
;
loop_
    _publ_author_name
    _publ_author_address
    'Nyamori, Vincent O.'
;
School of Chemistry and Physics,
University of KwaZulu-Natal,
Westville Campus,
Private Bag X54001,
Durban 4000,
South Africa
;
    'Keru, Godfrey'
;
School of Chemistry and Physics,
University of KwaZulu-Natal,
Westville Campus,
Private Bag X54001,
Durban 4000,
South Africa
;
    'Omondi, Bernard'
;
School of Chemistry and Physics,
University of KwaZulu-Natal,
Westville Campus,
Private Bag X54001,
Durban 4000,
South Africa
;
data_I
_audit_creation_method     'WinGX routine CIF_UPDATE'
_audit_conform_dict_name     cif_core.dic
_audit_conform_dict_version     2.4
_chemical_name_systematic
;
(4-{[(Pyridin-4-yl)methylidene]amino}phenyl)ferrocene
;
_chemical_formula_moiety     'C22 H18 Fe N2'
_chemical_formula_sum     'C22 H18 Fe N2'
_chemical_formula_iupac     '[Fe (C5 H5) (C17 H13 N2)]'
_chemical_formula_weight     366.23
_symmetry_cell_setting     monoclinic
_symmetry_space_group_name_H-M     'P 21'
_symmetry_space_group_name_Hall     'P 2yb'
loop_
    _symmetry_equiv_pos_as_xyz
    'x, y, z'
    '-x, y+1/2, -z'
_cell_length_a     10.7200(3)
_cell_length_b     7.4015(2)
_cell_length_c     20.8517(6)
_cell_angle_alpha     90
_cell_angle_beta     93.0440(10)
_cell_angle_gamma     90
_cell_volume     1652.12(8)
_cell_formula_units_Z     4
_cell_measurement_reflns_used     36615
_cell_measurement_theta_min     1.9
_cell_measurement_theta_max     28.28
_cell_measurement_temperature     173(2)
_exptl_crystal_description     plate
_exptl_crystal_colour     red
_exptl_crystal_size_max     0.56
_exptl_crystal_size_mid     0.45
_exptl_crystal_size_min     0.1
_exptl_crystal_density_diffrn     1.472
_exptl_crystal_density_method     'not measured'
_exptl_crystal_F_000     760
_exptl_absorpt_coefficient_mu     0.918
_exptl_absorpt_correction_type     multi-scan
_exptl_absorpt_process_details     '(SADABS; Bruker, 2008)'
_exptl_absorpt_correction_T_min     0.6273
_exptl_absorpt_correction_T_max     0.9138
_exptl_special_details     ?
_diffrn_ambient_temperature     173(2)
_diffrn_radiation_type     MoK\a
_diffrn_radiation_wavelength     0.71073
_diffrn_radiation_monochromator     graphite
_diffrn_measurement_device_type     'Bruker SMART APEXII CCD'
_diffrn_measurement_method     '\f and \w scans'
_diffrn_reflns_number     36615
_diffrn_reflns_av_R_equivalents     0.0211
_diffrn_reflns_theta_min     1.9
_diffrn_reflns_theta_max     28.28
_diffrn_reflns_theta_full     28.28
_diffrn_measured_fraction_theta_max     0.999
_diffrn_measured_fraction_theta_full     0.999
_diffrn_reflns_limit_h_min     -14
_diffrn_reflns_limit_h_max     14
_diffrn_reflns_limit_k_min     -9
_diffrn_reflns_limit_k_max     9
_diffrn_reflns_limit_l_min     -27
_diffrn_reflns_limit_l_max     27
_diffrn_standards_number     0
_diffrn_standards_interval_count     0
_diffrn_standards_interval_time     0
_diffrn_standards_decay_%     0
_refine_special_details
;
Refinement of <i>F</i>^2^ against ALL reflections. The weighted <i>R</i>-factor
<i>wR</i> and goodness of fit <i>S</i> are based on <i>F</i>^2^, conventional
<i>R</i>-factors <i>R</i> are based on <i>F</i>, with <i>F</i> set to zero for
negative <i>F</i>^2^. The threshold expression of <i>F</i>^2^ >
\s(<i>F</i>^2^) is used only for calculating <i>R</i>-factors(gt) <i>etc</i>.
and is not relevant to the choice of reflections for refinement.
<i>R</i>-factors based on <i>F</i>^2^ are statistically about twice as large
as those based on <i>F</i>, and <i>R</i>- factors based on ALL data will be
even larger.
;
_reflns_number_total     7976
_reflns_number_gt     7617
_reflns_threshold_expression     I>2sigma(I)
_refine_ls_structure_factor_coef     Fsqd
_refine_ls_matrix_type     full
_refine_ls_R_factor_all     0.0239
_refine_ls_R_factor_gt     0.0221
_refine_ls_wR_factor_gt     0.0593
_refine_ls_wR_factor_ref     0.0607
_refine_ls_goodness_of_fit_ref     1.02
_refine_ls_restrained_S_all     1.02
_refine_ls_number_reflns     7976
_refine_ls_number_parameters     451
_refine_ls_number_restraints     1
_refine_ls_hydrogen_treatment     constr
_refine_ls_weighting_scheme     calc
_refine_ls_weighting_details
         'calc w=1/[\s^2^(Fo^2^)+(0.0387P)^2^+0.2134P] where P=(Fo^2^+2Fc^2^)/3'
_atom_sites_solution_hydrogens     geom
_atom_sites_solution_primary     direct
_atom_sites_solution_secondary     difmap
_refine_ls_shift/su_max     0.004
_refine_ls_shift/su_mean     0.001
_refine_diff_density_max     0.349
_refine_diff_density_min     -0.264
_refine_ls_extinction_method     none
_refine_ls_abs_structure_details     'Flack (1983), 3568 Friedel pairs'
_refine_ls_abs_structure_Flack     0.003(8)
loop_
    _atom_type_symbol
    _atom_type_description
    _atom_type_scat_dispersion_real
    _atom_type_scat_dispersion_imag
    _atom_type_scat_source
    C C 0.0033 0.0016 'International Tables Vol C Tables 4.2.6.8 and 6.1.1.4'
    H H 0 0 'International Tables Vol C Tables 4.2.6.8 and 6.1.1.4'
    N N 0.0061 0.0033 'International Tables Vol C Tables 4.2.6.8 and 6.1.1.4'
    Fe Fe 0.3463 0.8444 'International Tables Vol C Tables 4.2.6.8 and 6.1.1.4'
_computing_data_collection     'APEX2 (Bruker, 2008)'
_computing_cell_refinement     'SAINT-Plus (Bruker, 2008)'
_computing_data_reduction     'SAINT-Plus and XPREP (Bruker, 2008)'
_computing_structure_solution     'SHELXS97 (Sheldrick, 2008)'
_computing_structure_refinement     'SHELXL97 (Sheldrick, 2008)'
_computing_molecular_graphics     'ORTEP-3 (Farrugia, 2012)'
_computing_publication_material     'WinGX (Farrugia, 2012)'
loop_
    _atom_site_type_symbol
    _atom_site_label
    _atom_site_fract_x
    _atom_site_fract_y
    _atom_site_fract_z
    _atom_site_U_iso_or_equiv
    _atom_site_adp_type
    _atom_site_calc_flag
    _atom_site_refinement_flags
    _atom_site_occupancy
    _atom_site_symmetry_multiplicity
    _atom_site_disorder_assembly
    _atom_site_disorder_group
    C C1 0.20957(14) 0.3249(2) 0.67558(7) 0.0191(3) Uani d . 1 1 . .
    H H1 0.1816 0.3573 0.7191 0.023 Uiso calc R 1 1 . .
    C C2 0.15953(15) 0.3946(2) 0.61587(7) 0.0185(3) Uani d . 1 1 . .
    H H2 0.0908 0.4855 0.6102 0.022 Uiso calc R 1 1 . .
    C C3 0.22454(14) 0.3131(2) 0.56577(7) 0.0171(3) Uani d . 1 1 . .
    H H3 0.2098 0.3369 0.5188 0.021 Uiso calc R 1 1 . .
    C C4 0.31388(13) 0.1905(2) 0.59426(7) 0.0166(3) Uani d . 1 1 . .
    H H4 0.3729 0.1133 0.5707 0.02 Uiso calc R 1 1 . .
    C C5 0.30458(13) 0.1976(2) 0.66213(7) 0.0178(3) Uani d . 1 1 . .
    H H5 0.3554 0.1255 0.6946 0.021 Uiso calc R 1 1 . .
    C C6 0.00589(14) 0.0038(3) 0.55626(7) 0.0211(3) Uani d . 1 1 . .
    H H6 -0.0177 0.0449 0.5116 0.025 Uiso calc R 1 1 . .
    C C7 -0.04881(13) 0.0643(2) 0.61311(7) 0.0179(3) Uani d . 1 1 . .
    H H7 -0.1176 0.155 0.6152 0.022 Uiso calc R 1 1 . .
    C C8 0.01177(13) -0.0265(2) 0.66683(7) 0.0149(3) Uani d . 1 1 . .
    C C9 0.10583(14) -0.1422(2) 0.64227(8) 0.0174(3) Uani d . 1 1 . .
    H H9 0.1644 -0.2215 0.6684 0.021 Uiso calc R 1 1 . .
    C C10 0.10134(15) -0.1233(2) 0.57398(7) 0.0199(3) Uani d . 1 1 . .
    H H10 0.1563 -0.187 0.544 0.024 Uiso calc R 1 1 . .
    C C11 -0.01936(12) -0.0109(2) 0.73452(6) 0.0139(3) Uani d . 1 1 . .
    C C12 0.04916(13) -0.1044(2) 0.78316(7) 0.0158(3) Uani d . 1 1 . .
    H H12 0.1193 -0.1745 0.7724 0.019 Uiso calc R 1 1 . .
    C C13 0.01676(13) -0.0967(2) 0.84662(7) 0.0169(3) Uani d . 1 1 . .
    H H13 0.0647 -0.1607 0.8788 0.02 Uiso calc R 1 1 . .
    C C14 -0.08678(12) 0.0055(2) 0.86320(6) 0.0145(3) Uani d . 1 1 . .
    C C15 -0.15556(12) 0.0982(2) 0.81531(7) 0.0162(3) Uani d . 1 1 . .
    H H15 -0.2261 0.1674 0.8261 0.019 Uiso calc R 1 1 . .
    C C16 -0.12222(12) 0.0908(2) 0.75184(7) 0.0159(3) Uani d . 1 1 . .
    H H16 -0.17 0.1556 0.7198 0.019 Uiso calc R 1 1 . .
    C C18 -0.06579(13) -0.0307(2) 0.97509(7) 0.0182(3) Uani d . 1 1 . .
    H H18 0.0152 -0.079 0.9701 0.022 Uiso calc R 1 1 . .
    C C19 -0.11390(13) -0.0168(2) 1.03980(7) 0.0160(3) Uani d . 1 1 . .
    C C20 -0.22562(13) 0.0726(2) 1.05145(7) 0.0171(3) Uani d . 1 1 . .
    H H20 -0.2736 0.1285 1.0174 0.021 Uiso calc R 1 1 . .
    C C21 -0.26468(13) 0.0777(2) 1.11383(7) 0.0181(3) Uani d . 1 1 . .
    H H21 -0.3403 0.1391 1.1214 0.022 Uiso calc R 1 1 . .
    C C22 -0.09449(14) -0.0818(2) 1.15239(7) 0.0195(3) Uani d . 1 1 . .
    H H22 -0.048 -0.1356 1.1874 0.023 Uiso calc R 1 1 . .
    C C23 -0.04700(14) -0.0934(2) 1.09183(7) 0.0183(3) Uani d . 1 1 . .
    H H23 0.0301 -0.153 1.0861 0.022 Uiso calc R 1 1 . .
    C C25 0.47353(17) 0.2943(3) 1.44743(8) 0.0317(5) Uani d . 1 1 . .
    H H25 0.4737 0.2766 1.495 0.038 Uiso calc R 1 1 . .
    C C26 0.55420(15) 0.2065(3) 1.40464(10) 0.0325(4) Uani d . 1 1 . .
    H H26 0.6216 0.1173 1.4165 0.039 Uiso calc R 1 1 . .
    C C27 0.52195(17) 0.2742(3) 1.34222(8) 0.0308(4) Uani d . 1 1 . .
    H H27 0.5618 0.2389 1.3018 0.037 Uiso calc R 1 1 . .
    C C28 0.42534(18) 0.3972(3) 1.34697(9) 0.0321(4) Uani d . 1 1 . .
    H H28 0.3834 0.4646 1.3103 0.039 Uiso calc R 1 1 . .
    C C29 0.39537(16) 0.4108(3) 1.41095(10) 0.0314(4) Uani d . 1 1 . .
    H H29 0.329 0.4898 1.4279 0.038 Uiso calc R 1 1 . .
    C C30 0.35572(14) -0.1180(2) 1.35855(7) 0.0164(3) Uani d . 1 1 . .
    H H30 0.4263 -0.2022 1.3508 0.02 Uiso calc R 1 1 . .
    C C31 0.30509(14) -0.0828(2) 1.41874(7) 0.0182(3) Uani d . 1 1 . .
    H H31 0.3344 -0.1371 1.4608 0.022 Uiso calc R 1 1 . .
    C C32 0.20671(13) 0.0452(2) 1.40931(7) 0.0182(3) Uani d . 1 1 . .
    H H32 0.155 0.0964 1.4435 0.022 Uiso calc R 1 1 . .
    C C33 0.19597(13) 0.0893(2) 1.34280(7) 0.0159(3) Uani d . 1 1 . .
    H H33 0.1352 0.1768 1.3221 0.019 Uiso calc R 1 1 . .
    C C34 0.28865(12) -0.0117(2) 1.31064(7) 0.0138(3) Uani d . 1 1 . .
    C C35 0.30847(12) -0.0040(2) 1.24143(6) 0.0137(3) Uani d . 1 1 . .
    C C36 0.41133(13) -0.0874(2) 1.21457(7) 0.0160(3) Uani d . 1 1 . .
    H H36 0.4725 -0.1457 1.242 0.019 Uiso calc R 1 1 . .
    C C37 0.42527(13) -0.0863(2) 1.14895(7) 0.0171(3) Uani d . 1 1 . .
    H H37 0.4952 -0.1444 1.1318 0.021 Uiso calc R 1 1 . .
    C C38 0.33697(13) 0.0000(2) 1.10776(7) 0.0154(3) Uani d . 1 1 . .
    C C39 0.23483(13) 0.0843(2) 1.13411(7) 0.0162(3) Uani d . 1 1 . .
    H H39 0.1741 0.1434 1.1067 0.019 Uiso calc R 1 1 . .
    C C40 0.22120(12) 0.0825(2) 1.19986(7) 0.0155(3) Uani d . 1 1 . .
    H H40 0.1514 0.1411 1.2169 0.019 Uiso calc R 1 1 . .
    C C41 0.43585(13) -0.0300(2) 1.01043(7) 0.0176(3) Uani d . 1 1 . .
    H H41 0.5087 -0.0708 1.034 0.021 Uiso calc R 1 1 . .
    C C42 0.43572(13) -0.0157(2) 0.94004(7) 0.0157(3) Uani d . 1 1 . .
    C C43 0.53776(14) -0.0773(2) 0.90737(7) 0.0177(3) Uani d . 1 1 . .
    H H43 0.6098 -0.1232 0.9304 0.021 Uiso calc R 1 1 . .
    C C44 0.53226(14) -0.0705(2) 0.84080(7) 0.0185(3) Uani d . 1 1 . .
    H H44 0.6012 -0.1168 0.8191 0.022 Uiso calc R 1 1 . .
    C C45 0.33986(14) 0.0620(2) 0.83717(7) 0.0185(3) Uani d . 1 1 . .
    H H45 0.2716 0.1143 0.8129 0.022 Uiso calc R 1 1 . .
    C C46 0.33457(13) 0.0570(2) 0.90332(7) 0.0176(3) Uani d . 1 1 . .
    H H46 0.2636 0.1022 0.9235 0.021 Uiso calc R 1 1 . .
    N N1 -0.13098(11) 0.02096(18) 0.92604(6) 0.0166(2) Uani d . 1 1 . .
    N N2 -0.20154(12) 0.00054(19) 1.16425(6) 0.0191(3) Uani d . 1 1 . .
    N N3 0.33899(11) 0.01199(18) 1.03994(6) 0.0176(3) Uani d . 1 1 . .
    N N4 0.43575(11) -0.00276(19) 0.80527(6) 0.0187(3) Uani d . 1 1 . .
    Fe Fe1 0.137820(17) 0.12015(2) 0.617436(8) 0.01160(6) Uani d . 1 1 . .
    Fe Fe2 0.371923(17) 0.14988(2) 1.379891(9) 0.01317(6) Uani d . 1 1 . .
loop_
    _atom_site_aniso_label
    _atom_site_aniso_U_11
    _atom_site_aniso_U_22
    _atom_site_aniso_U_33
    _atom_site_aniso_U_12
    _atom_site_aniso_U_13
    _atom_site_aniso_U_23
    C1 0.0227(7) 0.0168(8) 0.0180(7) -0.0065(6) 0.0043(6) -0.0047(6)
    C2 0.0210(7) 0.0111(8) 0.0234(8) -0.0012(6) 0.0010(6) -0.0004(6)
    C3 0.0228(7) 0.0144(8) 0.0141(7) -0.0048(6) 0.0008(6) 0.0020(6)
    C4 0.0146(6) 0.0157(8) 0.0200(7) -0.0028(5) 0.0048(5) -0.0005(6)
    C5 0.0163(7) 0.0193(9) 0.0174(7) -0.0041(6) -0.0019(5) 0.0020(6)
    C6 0.0211(7) 0.0266(9) 0.0154(7) -0.0099(6) -0.0019(6) -0.0001(6)
    C7 0.0140(6) 0.0216(9) 0.0179(7) -0.0036(5) -0.0008(5) 0.0014(6)
    C8 0.0159(6) 0.0130(8) 0.0158(6) -0.0046(5) 0.0006(5) -0.0004(6)
    C9 0.0212(7) 0.0100(8) 0.0213(7) -0.0023(6) 0.0035(6) -0.0013(6)
    C10 0.0254(8) 0.0166(8) 0.0183(7) -0.0062(6) 0.0051(6) -0.0062(6)
    C11 0.0137(6) 0.0127(7) 0.0153(6) -0.0046(5) 0.0013(5) 0.0002(5)
    C12 0.0129(6) 0.0155(8) 0.0190(7) 0.0010(5) 0.0014(5) 0.0012(6)
    C13 0.0140(6) 0.0168(8) 0.0196(7) 0.0008(5) -0.0007(5) 0.0034(6)
    C14 0.0147(6) 0.0136(7) 0.0154(6) -0.0026(5) 0.0016(5) -0.0007(5)
    C15 0.0153(6) 0.0141(7) 0.0194(7) 0.0009(5) 0.0018(5) -0.0012(6)
    C16 0.0165(6) 0.0151(8) 0.0158(6) 0.0012(5) -0.0017(5) 0.0013(5)
    C18 0.0168(7) 0.0183(8) 0.0195(7) 0.0015(6) 0.0026(5) -0.0010(6)
    C19 0.0182(7) 0.0137(7) 0.0160(6) -0.0026(5) 0.0005(5) -0.0001(5)
    C20 0.0161(6) 0.0164(8) 0.0185(7) -0.0012(5) -0.0020(5) 0.0019(5)
    C21 0.0166(7) 0.0161(8) 0.0217(7) -0.0008(5) 0.0019(5) 0.0005(6)
    C22 0.0226(7) 0.0178(9) 0.0177(7) -0.0017(6) -0.0022(6) 0.0036(6)
    C23 0.0178(7) 0.0169(8) 0.0202(7) 0.0024(6) 0.0003(5) 0.0000(6)
    C25 0.0372(9) 0.0420(13) 0.0158(8) -0.0270(9) 0.0006(7) -0.0029(7)
    C26 0.0161(7) 0.0211(10) 0.0593(12) -0.0064(7) -0.0089(7) 0.0061(9)
    C27 0.0354(9) 0.0317(11) 0.0265(9) -0.0191(8) 0.0149(7) -0.0102(8)
    C28 0.0376(10) 0.0210(10) 0.0365(10) -0.0138(8) -0.0092(8) 0.0079(8)
    C29 0.0268(8) 0.0176(9) 0.0505(12) -0.0084(7) 0.0075(8) -0.0118(8)
    C30 0.0183(7) 0.0118(8) 0.0188(7) -0.0014(5) -0.0005(5) 0.0012(6)
    C31 0.0204(7) 0.0185(9) 0.0155(7) -0.0054(6) -0.0006(5) 0.0021(6)
    C32 0.0173(7) 0.0192(8) 0.0183(7) -0.0046(6) 0.0037(5) -0.0049(6)
    C33 0.0133(6) 0.0164(9) 0.0179(7) -0.0002(5) 0.0009(5) -0.0020(6)
    C34 0.0127(6) 0.0124(7) 0.0162(7) -0.0020(5) -0.0001(5) -0.0017(6)
    C35 0.0138(6) 0.0118(7) 0.0153(6) -0.0026(5) 0.0001(5) -0.0025(5)
    C36 0.0148(6) 0.0156(8) 0.0176(7) 0.0008(5) 0.0008(5) -0.0001(5)
    C37 0.0154(7) 0.0153(8) 0.0208(7) 0.0019(5) 0.0028(5) -0.0006(6)
    C38 0.0174(6) 0.0135(7) 0.0153(6) -0.0019(5) 0.0015(5) -0.0004(5)
    C39 0.0156(6) 0.0164(8) 0.0165(6) 0.0014(5) -0.0017(5) 0.0009(5)
    C40 0.0142(6) 0.0138(7) 0.0184(6) 0.0015(5) 0.0013(5) -0.0010(5)
    C41 0.0180(7) 0.0168(8) 0.0179(7) -0.0014(5) 0.0006(5) -0.0006(6)
    C42 0.0176(6) 0.0130(7) 0.0166(6) -0.0034(5) 0.0009(5) -0.0009(5)
    C43 0.0169(7) 0.0163(8) 0.0197(7) 0.0007(5) -0.0005(5) 0.0005(6)
    C44 0.0185(7) 0.0188(9) 0.0187(7) 0.0005(6) 0.0042(6) -0.0013(6)
    C45 0.0178(7) 0.0167(8) 0.0209(7) -0.0004(5) -0.0008(5) 0.0005(6)
    C46 0.0173(6) 0.0152(8) 0.0205(7) 0.0008(5) 0.0027(5) 0.0001(6)
    N1 0.0182(6) 0.0161(7) 0.0156(6) -0.0017(5) 0.0029(4) 0.0000(5)
    N2 0.0212(6) 0.0187(7) 0.0176(6) -0.0031(5) 0.0029(5) 0.0006(5)
    N3 0.0211(6) 0.0164(7) 0.0154(6) 0.0010(5) 0.0018(5) 0.0002(5)
    N4 0.0209(6) 0.0179(7) 0.0175(6) -0.0012(5) 0.0014(5) -0.0009(5)
    Fe1 0.01265(9) 0.01060(13) 0.01159(9) -0.00095(7) 0.00106(7) -0.00014(8)
    Fe2 0.01361(9) 0.01336(14) 0.01255(9) -0.00240(8) 0.00063(7) -0.00082(8)
_geom_special_details
;
All e.s.d.'s (except the e.s.d. in the dihedral angle between two l.s. planes)
are estimated using the full covariance matrix. The cell e.s.d.'s are taken
into account individually in the estimation of e.s.d.'s in distances, angles
and torsion angles; correlations between e.s.d.'s in cell parameters are only
used when they are defined by crystal symmetry. An approximate (isotropic)
treatment of cell e.s.d.'s is used for estimating e.s.d.'s involving l.s.
planes.
;
loop_
    _geom_bond_atom_site_label_1
    _geom_bond_atom_site_label_2
    _geom_bond_site_symmetry_2
    _geom_bond_distance
    _geom_bond_publ_flag
    C1 C2 . 1.426(2) ?
    C1 C5 . 1.427(2) ?
    C1 Fe1 . 2.0638(16) ?
    C1 H1 . 1 ?
    C2 C3 . 1.421(2) ?
    C2 Fe1 . 2.0450(17) ?
    C2 H2 . 1 ?
    C3 C4 . 1.426(2) ?
    C3 Fe1 . 2.0423(15) ?
    C3 H3 . 1 ?
    C4 C5 . 1.425(2) ?
    C4 Fe1 . 2.0404(14) ?
    C4 H4 . 1 ?
    C5 Fe1 . 2.0531(15) ?
    C5 H5 . 1 ?
    C6 C7 . 1.422(2) ?
    C6 C10 . 1.424(2) ?
    C6 Fe1 . 2.0440(15) ?
    C6 H6 . 1 ?
    C7 C8 . 1.432(2) ?
    C7 Fe1 . 2.0402(14) ?
    C7 H7 . 1 ?
    C8 C9 . 1.438(2) ?
    C8 C11 . 1.4720(19) ?
    C8 Fe1 . 2.0525(14) ?
    C9 C10 . 1.429(2) ?
    C9 Fe1 . 2.0430(17) ?
    C9 H9 . 1 ?
    C10 Fe1 . 2.0453(17) ?
    C10 H10 . 1 ?
    C11 C16 . 1.3983(19) ?
    C11 C12 . 1.403(2) ?
    C12 C13 . 1.387(2) ?
    C12 H12 . 0.95 ?
    C13 C14 . 1.401(2) ?
    C13 H13 . 0.95 ?
    C14 C15 . 1.391(2) ?
    C14 N1 . 1.4215(17) ?
    C15 C16 . 1.3901(19) ?
    C15 H15 . 0.95 ?
    C16 H16 . 0.95 ?
    C18 N1 . 1.2668(19) ?
    C18 C19 . 1.4733(19) ?
    C18 H18 . 0.95 ?
    C19 C23 . 1.390(2) ?
    C19 C20 . 1.401(2) ?
    C20 C21 . 1.388(2) ?
    C20 H20 . 0.95 ?
    C21 N2 . 1.3467(19) ?
    C21 H21 . 0.95 ?
    C22 N2 . 1.334(2) ?
    C22 C23 . 1.389(2) ?
    C22 H22 . 0.95 ?
    C23 H23 . 0.95 ?
    C25 C29 . 1.399(3) ?
    C25 C26 . 1.431(3) ?
    C25 Fe2 . 2.0369(17) ?
    C25 H25 . 1 ?
    C26 C27 . 1.420(3) ?
    C26 Fe2 . 2.0378(16) ?
    C26 H26 . 1 ?
    C27 C28 . 1.387(3) ?
    C27 Fe2 . 2.0454(16) ?
    C27 H27 . 1 ?
    C28 C29 . 1.392(3) ?
    C28 Fe2 . 2.0476(19) ?
    C28 H28 . 1 ?
    C29 Fe2 . 2.0478(19) ?
    C29 H29 . 1 ?
    C30 C31 . 1.418(2) ?
    C30 C34 . 1.434(2) ?
    C30 Fe2 . 2.0372(16) ?
    C30 H30 . 1 ?
    C31 C32 . 1.423(2) ?
    C31 Fe2 . 2.0484(16) ?
    C31 H31 . 1 ?
    C32 C33 . 1.423(2) ?
    C32 Fe2 . 2.0564(14) ?
    C32 H32 . 1 ?
    C33 C34 . 1.4374(19) ?
    C33 Fe2 . 2.0500(14) ?
    C33 H33 . 1 ?
    C34 C35 . 1.4709(19) ?
    C34 Fe2 . 2.0433(14) ?
    C35 C40 . 1.3966(19) ?
    C35 C36 . 1.4060(19) ?
    C36 C37 . 1.384(2) ?
    C36 H36 . 0.95 ?
    C37 C38 . 1.398(2) ?
    C37 H37 . 0.95 ?
    C38 C39 . 1.398(2) ?
    C38 N3 . 1.4181(17) ?
    C39 C40 . 1.3865(19) ?
    C39 H39 . 0.95 ?
    C40 H40 . 0.95 ?
    C41 N3 . 1.2732(19) ?
    C41 C42 . 1.4716(19) ?
    C41 H41 . 0.95 ?
    C42 C43 . 1.396(2) ?
    C42 C46 . 1.401(2) ?
    C43 C44 . 1.387(2) ?
    C43 H43 . 0.95 ?
    C44 N4 . 1.338(2) ?
    C44 H44 . 0.95 ?
    C45 N4 . 1.3421(19) ?
    C45 C46 . 1.384(2) ?
    C45 H45 . 0.95 ?
    C46 H46 . 0.95 ?
loop_
    _geom_angle_atom_site_label_1
    _geom_angle_atom_site_label_2
    _geom_angle_atom_site_label_3
    _geom_angle_site_symmetry_1
    _geom_angle_site_symmetry_3
    _geom_angle
    _geom_angle_publ_flag
    C2 C1 C5 . . 107.87(14) ?
    C2 C1 Fe1 . . 68.99(9) ?
    C5 C1 Fe1 . . 69.32(9) ?
    C2 C1 H1 . . 126.1 ?
    C5 C1 H1 . . 126.1 ?
    Fe1 C1 H1 . . 126.1 ?
    C3 C2 C1 . . 108.18(14) ?
    C3 C2 Fe1 . . 69.56(9) ?
    C1 C2 Fe1 . . 70.41(9) ?
    C3 C2 H2 . . 125.9 ?
    C1 C2 H2 . . 125.9 ?
    Fe1 C2 H2 . . 125.9 ?
    C2 C3 C4 . . 107.98(13) ?
    C2 C3 Fe1 . . 69.76(9) ?
    C4 C3 Fe1 . . 69.48(8) ?
    C2 C3 H3 . . 126 ?
    C4 C3 H3 . . 126 ?
    Fe1 C3 H3 . . 126 ?
    C5 C4 C3 . . 108.03(13) ?
    C5 C4 Fe1 . . 70.11(8) ?
    C3 C4 Fe1 . . 69.63(8) ?
    C5 C4 H4 . . 126 ?
    C3 C4 H4 . . 126 ?
    Fe1 C4 H4 . . 126 ?
    C4 C5 C1 . . 107.94(13) ?
    C4 C5 Fe1 . . 69.15(8) ?
    C1 C5 Fe1 . . 70.13(8) ?
    C4 C5 H5 . . 126 ?
    C1 C5 H5 . . 126 ?
    Fe1 C5 H5 . . 126 ?
    C7 C6 C10 . . 108.30(13) ?
    C7 C6 Fe1 . . 69.48(8) ?
    C10 C6 Fe1 . . 69.67(9) ?
    C7 C6 H6 . . 125.8 ?
    C10 C6 H6 . . 125.8 ?
    Fe1 C6 H6 . . 125.8 ?
    C6 C7 C8 . . 108.32(14) ?
    C6 C7 Fe1 . . 69.76(8) ?
    C8 C7 Fe1 . . 69.98(8) ?
    C6 C7 H7 . . 125.8 ?
    C8 C7 H7 . . 125.8 ?
    Fe1 C7 H7 . . 125.8 ?
    C7 C8 C9 . . 107.35(13) ?
    C7 C8 C11 . . 126.64(14) ?
    C9 C8 C11 . . 125.96(13) ?
    C7 C8 Fe1 . . 69.06(8) ?
    C9 C8 Fe1 . . 69.10(8) ?
    C11 C8 Fe1 . . 128.95(10) ?
    C10 C9 C8 . . 108.04(14) ?
    C10 C9 Fe1 . . 69.63(10) ?
    C8 C9 Fe1 . . 69.80(9) ?
    C10 C9 H9 . . 126 ?
    C8 C9 H9 . . 126 ?
    Fe1 C9 H9 . . 126 ?
    C6 C10 C9 . . 107.99(14) ?
    C6 C10 Fe1 . . 69.57(10) ?
    C9 C10 Fe1 . . 69.46(9) ?
    C6 C10 H10 . . 126 ?
    C9 C10 H10 . . 126 ?
    Fe1 C10 H10 . . 126 ?
    C16 C11 C12 . . 117.94(12) ?
    C16 C11 C8 . . 120.79(12) ?
    C12 C11 C8 . . 121.20(13) ?
    C13 C12 C11 . . 121.44(13) ?
    C13 C12 H12 . . 119.3 ?
    C11 C12 H12 . . 119.3 ?
    C12 C13 C14 . . 119.93(13) ?
    C12 C13 H13 . . 120 ?
    C14 C13 H13 . . 120 ?
    C15 C14 C13 . . 119.08(13) ?
    C15 C14 N1 . . 115.60(12) ?
    C13 C14 N1 . . 125.31(13) ?
    C16 C15 C14 . . 120.71(13) ?
    C16 C15 H15 . . 119.6 ?
    C14 C15 H15 . . 119.6 ?
    C15 C16 C11 . . 120.89(13) ?
    C15 C16 H16 . . 119.6 ?
    C11 C16 H16 . . 119.6 ?
    N1 C18 C19 . . 120.89(13) ?
    N1 C18 H18 . . 119.6 ?
    C19 C18 H18 . . 119.6 ?
    C23 C19 C20 . . 117.91(13) ?
    C23 C19 C18 . . 119.68(13) ?
    C20 C19 C18 . . 122.41(13) ?
    C21 C20 C19 . . 118.60(13) ?
    C21 C20 H20 . . 120.7 ?
    C19 C20 H20 . . 120.7 ?
    N2 C21 C20 . . 123.77(13) ?
    N2 C21 H21 . . 118.1 ?
    C20 C21 H21 . . 118.1 ?
    N2 C22 C23 . . 123.87(14) ?
    N2 C22 H22 . . 118.1 ?
    C23 C22 H22 . . 118.1 ?
    C22 C23 C19 . . 119.05(14) ?
    C22 C23 H23 . . 120.5 ?
    C19 C23 H23 . . 120.5 ?
    C29 C25 C26 . . 107.78(16) ?
    C29 C25 Fe2 . . 70.40(10) ?
    C26 C25 Fe2 . . 69.47(10) ?
    C29 C25 H25 . . 126.1 ?
    C26 C25 H25 . . 126.1 ?
    Fe2 C25 H25 . . 126.1 ?
    C27 C26 C25 . . 106.57(17) ?
    C27 C26 Fe2 . . 69.93(9) ?
    C25 C26 Fe2 . . 69.40(9) ?
    C27 C26 H26 . . 126.7 ?
    C25 C26 H26 . . 126.7 ?
    Fe2 C26 H26 . . 126.7 ?
    C28 C27 C26 . . 108.23(16) ?
    C28 C27 Fe2 . . 70.28(10) ?
    C26 C27 Fe2 . . 69.36(9) ?
    C28 C27 H27 . . 125.9 ?
    C26 C27 H27 . . 125.9 ?
    Fe2 C27 H27 . . 125.9 ?
    C27 C28 C29 . . 109.07(17) ?
    C27 C28 Fe2 . . 70.11(11) ?
    C29 C28 Fe2 . . 70.13(11) ?
    C27 C28 H28 . . 125.5 ?
    C29 C28 H28 . . 125.5 ?
    Fe2 C28 H28 . . 125.5 ?
    C28 C29 C25 . . 108.35(17) ?
    C28 C29 Fe2 . . 70.12(11) ?
    C25 C29 Fe2 . . 69.55(11) ?
    C28 C29 H29 . . 125.8 ?
    C25 C29 H29 . . 125.8 ?
    Fe2 C29 H29 . . 125.8 ?
    C31 C30 C34 . . 108.32(13) ?
    C31 C30 Fe2 . . 70.12(9) ?
    C34 C30 Fe2 . . 69.65(9) ?
    C31 C30 H30 . . 125.8 ?
    C34 C30 H30 . . 125.8 ?
    Fe2 C30 H30 . . 125.8 ?
    C30 C31 C32 . . 108.40(13) ?
    C30 C31 Fe2 . . 69.27(9) ?
    C32 C31 Fe2 . . 70.01(9) ?
    C30 C31 H31 . . 125.8 ?
    C32 C31 H31 . . 125.8 ?
    Fe2 C31 H31 . . 125.8 ?
    C31 C32 C33 . . 107.94(13) ?
    C31 C32 Fe2 . . 69.41(9) ?
    C33 C32 Fe2 . . 69.48(8) ?
    C31 C32 H32 . . 126 ?
    C33 C32 H32 . . 126 ?
    Fe2 C32 H32 . . 126 ?
    C32 C33 C34 . . 108.25(13) ?
    C32 C33 Fe2 . . 69.96(8) ?
    C34 C33 Fe2 . . 69.19(8) ?
    C32 C33 H33 . . 125.9 ?
    C34 C33 H33 . . 125.9 ?
    Fe2 C33 H33 . . 125.9 ?
    C30 C34 C33 . . 107.08(12) ?
    C30 C34 C35 . . 127.69(13) ?
    C33 C34 C35 . . 125.24(13) ?
    C30 C34 Fe2 . . 69.19(8) ?
    C33 C34 Fe2 . . 69.69(8) ?
    C35 C34 Fe2 . . 126.17(10) ?
    C40 C35 C36 . . 117.90(13) ?
    C40 C35 C34 . . 119.99(12) ?
    C36 C35 C34 . . 122.07(13) ?
    C37 C36 C35 . . 121.27(13) ?
    C37 C36 H36 . . 119.4 ?
    C35 C36 H36 . . 119.4 ?
    C36 C37 C38 . . 120.33(13) ?
    C36 C37 H37 . . 119.8 ?
    C38 C37 H37 . . 119.8 ?
    C39 C38 C37 . . 118.76(13) ?
    C39 C38 N3 . . 114.71(12) ?
    C37 C38 N3 . . 126.53(13) ?
    C40 C39 C38 . . 120.70(13) ?
    C40 C39 H39 . . 119.7 ?
    C38 C39 H39 . . 119.7 ?
    C39 C40 C35 . . 121.04(13) ?
    C39 C40 H40 . . 119.5 ?
    C35 C40 H40 . . 119.5 ?
    N3 C41 C42 . . 120.46(13) ?
    N3 C41 H41 . . 119.8 ?
    C42 C41 H41 . . 119.8 ?
    C43 C42 C46 . . 117.56(13) ?
    C43 C42 C41 . . 120.27(13) ?
    C46 C42 C41 . . 122.16(13) ?
    C44 C43 C42 . . 118.93(14) ?
    C44 C43 H43 . . 120.5 ?
    C42 C43 H43 . . 120.5 ?
    N4 C44 C43 . . 123.94(14) ?
    N4 C44 H44 . . 118 ?
    C43 C44 H44 . . 118 ?
    N4 C45 C46 . . 123.88(13) ?
    N4 C45 H45 . . 118.1 ?
    C46 C45 H45 . . 118.1 ?
    C45 C46 C42 . . 118.90(13) ?
    C45 C46 H46 . . 120.6 ?
    C42 C46 H46 . . 120.6 ?
    C18 N1 C14 . . 121.56(12) ?
    C22 N2 C21 . . 116.78(12) ?
    C41 N3 C38 . . 121.52(13) ?
    C44 N4 C45 . . 116.72(12) ?
    C4 Fe1 C7 . . 163.42(6) ?
    C4 Fe1 C3 . . 40.89(6) ?
    C7 Fe1 C3 . . 126.24(6) ?
    C4 Fe1 C9 . . 118.18(6) ?
    C7 Fe1 C9 . . 68.98(7) ?
    C3 Fe1 C9 . . 152.31(6) ?
    C4 Fe1 C6 . . 125.29(6) ?
    C7 Fe1 C6 . . 40.76(6) ?
    C3 Fe1 C6 . . 106.54(6) ?
    C9 Fe1 C6 . . 68.77(7) ?
    C4 Fe1 C10 . . 106.10(6) ?
    C7 Fe1 C10 . . 68.77(6) ?
    C3 Fe1 C10 . . 117.65(6) ?
    C9 Fe1 C10 . . 40.92(6) ?
    C6 Fe1 C10 . . 40.77(7) ?
    C4 Fe1 C2 . . 68.62(6) ?
    C7 Fe1 C2 . . 108.22(7) ?
    C3 Fe1 C2 . . 40.68(6) ?
    C9 Fe1 C2 . . 165.63(6) ?
    C6 Fe1 C2 . . 118.96(7) ?
    C10 Fe1 C2 . . 152.54(7) ?
    C4 Fe1 C8 . . 153.59(6) ?
    C7 Fe1 C8 . . 40.96(6) ?
    C3 Fe1 C8 . . 164.75(6) ?
    C9 Fe1 C8 . . 41.10(6) ?
    C6 Fe1 C8 . . 68.79(6) ?
    C10 Fe1 C8 . . 68.96(6) ?
    C2 Fe1 C8 . . 127.72(6) ?
    C4 Fe1 C5 . . 40.74(6) ?
    C7 Fe1 C5 . . 154.79(6) ?
    C3 Fe1 C5 . . 68.57(6) ?
    C9 Fe1 C5 . . 107.69(6) ?
    C6 Fe1 C5 . . 163.29(7) ?
    C10 Fe1 C5 . . 126.03(7) ?
    C2 Fe1 C5 . . 68.47(6) ?
    C8 Fe1 C5 . . 120.02(6) ?
    C4 Fe1 C1 . . 68.36(6) ?
    C7 Fe1 C1 . . 120.58(6) ?
    C3 Fe1 C1 . . 68.31(6) ?
    C9 Fe1 C1 . . 127.68(6) ?
    C6 Fe1 C1 . . 154.16(7) ?
    C10 Fe1 C1 . . 164.52(7) ?
    C2 Fe1 C1 . . 40.60(6) ?
    C8 Fe1 C1 . . 109.17(6) ?
    C5 Fe1 C1 . . 40.55(6) ?
    C25 Fe2 C30 . . 134.26(8) ?
    C25 Fe2 C26 . . 41.13(8) ?
    C30 Fe2 C26 . . 108.95(7) ?
    C25 Fe2 C34 . . 173.31(7) ?
    C30 Fe2 C34 . . 41.16(6) ?
    C26 Fe2 C34 . . 132.56(7) ?
    C25 Fe2 C27 . . 68.10(7) ?
    C30 Fe2 C27 . . 114.42(7) ?
    C26 Fe2 C27 . . 40.71(8) ?
    C34 Fe2 C27 . . 108.35(6) ?
    C25 Fe2 C28 . . 67.29(8) ?
    C30 Fe2 C28 . . 144.98(8) ?
    C26 Fe2 C28 . . 67.65(8) ?
    C34 Fe2 C28 . . 113.94(7) ?
    C27 Fe2 C28 . . 39.61(8) ?
    C25 Fe2 C29 . . 40.04(8) ?
    C30 Fe2 C29 . . 173.85(7) ?
    C26 Fe2 C29 . . 68.05(8) ?
    C34 Fe2 C29 . . 144.79(7) ?
    C27 Fe2 C29 . . 67.14(7) ?
    C28 Fe2 C29 . . 39.75(8) ?
    C25 Fe2 C31 . . 110.67(7) ?
    C30 Fe2 C31 . . 40.61(6) ?
    C26 Fe2 C31 . . 115.05(7) ?
    C34 Fe2 C31 . . 68.82(6) ?
    C27 Fe2 C31 . . 145.95(8) ?
    C28 Fe2 C31 . . 173.76(8) ?
    C29 Fe2 C31 . . 135.00(7) ?
    C25 Fe2 C33 . . 145.40(7) ?
    C30 Fe2 C33 . . 68.82(6) ?
    C26 Fe2 C33 . . 172.40(8) ?
    C34 Fe2 C33 . . 41.12(5) ?
    C27 Fe2 C33 . . 132.84(7) ?
    C28 Fe2 C33 . . 109.70(7) ?
    C29 Fe2 C33 . . 114.87(7) ?
    C31 Fe2 C33 . . 68.36(6) ?
    C25 Fe2 C32 . . 115.39(6) ?
    C30 Fe2 C32 . . 68.52(6) ?
    C26 Fe2 C32 . . 146.23(7) ?
    C34 Fe2 C32 . . 68.87(6) ?
    C27 Fe2 C32 . . 172.39(8) ?
    C28 Fe2 C32 . . 134.22(8) ?
    C29 Fe2 C32 . . 110.73(7) ?
    C31 Fe2 C32 . . 40.58(6) ?
    C33 Fe2 C32 . . 40.56(6) ?
loop_
    _geom_torsion_atom_site_label_1
    _geom_torsion_atom_site_label_2
    _geom_torsion_atom_site_label_3
    _geom_torsion_atom_site_label_4
    _geom_torsion_site_symmetry_1
    _geom_torsion_site_symmetry_2
    _geom_torsion_site_symmetry_3
    _geom_torsion_site_symmetry_4
    _geom_torsion
    _geom_torsion_publ_flag
    C5 C1 C2 C3 . . . . -0.94(17) ?
    Fe1 C1 C2 C3 . . . . -59.52(11) ?
    C5 C1 C2 Fe1 . . . . 58.58(11) ?
    C1 C2 C3 C4 . . . . 0.88(17) ?
    Fe1 C2 C3 C4 . . . . -59.18(11) ?
    C1 C2 C3 Fe1 . . . . 60.06(11) ?
    C2 C3 C4 C5 . . . . -0.48(17) ?
    Fe1 C3 C4 C5 . . . . -59.84(10) ?
    C2 C3 C4 Fe1 . . . . 59.36(11) ?
    C3 C4 C5 C1 . . . . -0.10(17) ?
    Fe1 C4 C5 C1 . . . . -59.63(10) ?
    C3 C4 C5 Fe1 . . . . 59.53(10) ?
    C2 C1 C5 C4 . . . . 0.64(17) ?
    Fe1 C1 C5 C4 . . . . 59.02(10) ?
    C2 C1 C5 Fe1 . . . . -58.38(11) ?
    C10 C6 C7 C8 . . . . -0.54(18) ?
    Fe1 C6 C7 C8 . . . . -59.57(11) ?
    C10 C6 C7 Fe1 . . . . 59.03(11) ?
    C6 C7 C8 C9 . . . . 0.76(17) ?
    Fe1 C7 C8 C9 . . . . -58.68(10) ?
    C6 C7 C8 C11 . . . . -176.91(14) ?
    Fe1 C7 C8 C11 . . . . 123.65(15) ?
    C6 C7 C8 Fe1 . . . . 59.44(11) ?
    C7 C8 C9 C10 . . . . -0.69(17) ?
    C11 C8 C9 C10 . . . . 177.00(14) ?
    Fe1 C8 C9 C10 . . . . -59.34(11) ?
    C7 C8 C9 Fe1 . . . . 58.65(10) ?
    C11 C8 C9 Fe1 . . . . -123.66(14) ?
    C7 C6 C10 C9 . . . . 0.11(18) ?
    Fe1 C6 C10 C9 . . . . 59.02(11) ?
    C7 C6 C10 Fe1 . . . . -58.91(11) ?
    C8 C9 C10 C6 . . . . 0.36(18) ?
    Fe1 C9 C10 C6 . . . . -59.09(11) ?
    C8 C9 C10 Fe1 . . . . 59.45(11) ?
    C7 C8 C11 C16 . . . . 4.6(2) ?
    C9 C8 C11 C16 . . . . -172.66(15) ?
    Fe1 C8 C11 C16 . . . . 96.22(16) ?
    C7 C8 C11 C12 . . . . -178.58(15) ?
    C9 C8 C11 C12 . . . . 4.2(2) ?
    Fe1 C8 C11 C12 . . . . -86.95(17) ?
    C16 C11 C12 C13 . . . . -0.1(2) ?
    C8 C11 C12 C13 . . . . -177.04(14) ?
    C11 C12 C13 C14 . . . . 0.3(2) ?
    C12 C13 C14 C15 . . . . -0.1(2) ?
    C12 C13 C14 N1 . . . . 178.58(14) ?
    C13 C14 C15 C16 . . . . -0.2(2) ?
    N1 C14 C15 C16 . . . . -179.05(13) ?
    C14 C15 C16 C11 . . . . 0.4(2) ?
    C12 C11 C16 C15 . . . . -0.2(2) ?
    C8 C11 C16 C15 . . . . 176.71(14) ?
    N1 C18 C19 C23 . . . . 172.48(15) ?
    N1 C18 C19 C20 . . . . -7.8(2) ?
    C23 C19 C20 C21 . . . . -1.0(2) ?
    C18 C19 C20 C21 . . . . 179.35(14) ?
    C19 C20 C21 N2 . . . . -0.3(2) ?
    N2 C22 C23 C19 . . . . -0.5(2) ?
    C20 C19 C23 C22 . . . . 1.3(2) ?
    C18 C19 C23 C22 . . . . -178.98(14) ?
    C29 C25 C26 C27 . . . . 0.1(2) ?
    Fe2 C25 C26 C27 . . . . 60.38(12) ?
    C29 C25 C26 Fe2 . . . . -60.25(12) ?
    C25 C26 C27 C28 . . . . -0.3(2) ?
    Fe2 C26 C27 C28 . . . . 59.76(13) ?
    C25 C26 C27 Fe2 . . . . -60.03(11) ?
    C26 C27 C28 C29 . . . . 0.3(2) ?
    Fe2 C27 C28 C29 . . . . 59.50(13) ?
    C26 C27 C28 Fe2 . . . . -59.18(12) ?
    C27 C28 C29 C25 . . . . -0.2(2) ?
    Fe2 C28 C29 C25 . . . . 59.25(13) ?
    C27 C28 C29 Fe2 . . . . -59.49(13) ?
    C26 C25 C29 C28 . . . . 0.1(2) ?
    Fe2 C25 C29 C28 . . . . -59.60(13) ?
    C26 C25 C29 Fe2 . . . . 59.66(12) ?
    C34 C30 C31 C32 . . . . -0.12(17) ?
    Fe2 C30 C31 C32 . . . . 59.26(11) ?
    C34 C30 C31 Fe2 . . . . -59.38(11) ?
    C30 C31 C32 C33 . . . . 0.18(18) ?
    Fe2 C31 C32 C33 . . . . 58.98(11) ?
    C30 C31 C32 Fe2 . . . . -58.80(11) ?
    C31 C32 C33 C34 . . . . -0.17(18) ?
    Fe2 C32 C33 C34 . . . . 58.77(10) ?
    C31 C32 C33 Fe2 . . . . -58.94(11) ?
    C31 C30 C34 C33 . . . . 0.01(17) ?
    Fe2 C30 C34 C33 . . . . -59.66(10) ?
    C31 C30 C34 C35 . . . . 179.96(14) ?
    Fe2 C30 C34 C35 . . . . 120.29(15) ?
    C31 C30 C34 Fe2 . . . . 59.67(11) ?
    C32 C33 C34 C30 . . . . 0.10(17) ?
    Fe2 C33 C34 C30 . . . . 59.34(10) ?
    C32 C33 C34 C35 . . . . -179.85(14) ?
    Fe2 C33 C34 C35 . . . . -120.61(14) ?
    C32 C33 C34 Fe2 . . . . -59.25(11) ?
    C30 C34 C35 C40 . . . . 168.91(15) ?
    C33 C34 C35 C40 . . . . -11.2(2) ?
    Fe2 C34 C35 C40 . . . . -100.58(14) ?
    C30 C34 C35 C36 . . . . -8.7(2) ?
    C33 C34 C35 C36 . . . . 171.26(14) ?
    Fe2 C34 C35 C36 . . . . 81.82(17) ?
    C40 C35 C36 C37 . . . . -0.8(2) ?
    C34 C35 C36 C37 . . . . 176.83(14) ?
    C35 C36 C37 C38 . . . . 0.5(2) ?
    C36 C37 C38 C39 . . . . -0.1(2) ?
    C36 C37 C38 N3 . . . . -179.95(14) ?
    C37 C38 C39 C40 . . . . 0.0(2) ?
    N3 C38 C39 C40 . . . . 179.89(13) ?
    C38 C39 C40 C35 . . . . -0.3(2) ?
    C36 C35 C40 C39 . . . . 0.7(2) ?
    C34 C35 C40 C39 . . . . -176.97(14) ?
    N3 C41 C42 C43 . . . . -174.09(15) ?
    N3 C41 C42 C46 . . . . 5.2(2) ?
    C46 C42 C43 C44 . . . . -2.5(2) ?
    C41 C42 C43 C44 . . . . 176.75(14) ?
    C42 C43 C44 N4 . . . . 2.1(2) ?
    N4 C45 C46 C42 . . . . 1.5(2) ?
    C43 C42 C46 C45 . . . . 0.9(2) ?
    C41 C42 C46 C45 . . . . -178.41(15) ?
    C19 C18 N1 C14 . . . . -178.86(13) ?
    C15 C14 N1 C18 . . . . -167.87(14) ?
    C13 C14 N1 C18 . . . . 13.4(2) ?
    C23 C22 N2 C21 . . . . -0.8(2) ?
    C20 C21 N2 C22 . . . . 1.2(2) ?
    C42 C41 N3 C38 . . . . -179.76(14) ?
    C39 C38 N3 C41 . . . . 167.57(14) ?
    C37 C38 N3 C41 . . . . -12.6(2) ?
    C43 C44 N4 C45 . . . . 0.2(2) ?
    C46 C45 N4 C44 . . . . -2.0(2) ?
    C5 C4 Fe1 C7 . . . . 163.5(2) ?
    C3 C4 Fe1 C7 . . . . 44.4(3) ?
    C5 C4 Fe1 C3 . . . . 119.04(13) ?
    C5 C4 Fe1 C9 . . . . -84.63(11) ?
    C3 C4 Fe1 C9 . . . . 156.34(9) ?
    C5 C4 Fe1 C6 . . . . -167.50(10) ?
    C3 C4 Fe1 C6 . . . . 73.47(12) ?
    C5 C4 Fe1 C10 . . . . -127.10(10) ?
    C3 C4 Fe1 C10 . . . . 113.87(10) ?
    C5 C4 Fe1 C2 . . . . 81.41(10) ?
    C3 C4 Fe1 C2 . . . . -37.63(9) ?
    C5 C4 Fe1 C8 . . . . -52.12(17) ?
    C3 C4 Fe1 C8 . . . . -171.16(12) ?
    C3 C4 Fe1 C5 . . . . -119.04(13) ?
    C5 C4 Fe1 C1 . . . . 37.62(9) ?
    C3 C4 Fe1 C1 . . . . -81.42(10) ?
    C6 C7 Fe1 C4 . . . . 37.3(3) ?
    C8 C7 Fe1 C4 . . . . 156.7(2) ?
    C6 C7 Fe1 C3 . . . . 71.97(12) ?
    C8 C7 Fe1 C3 . . . . -168.64(9) ?
    C6 C7 Fe1 C9 . . . . -81.47(11) ?
    C8 C7 Fe1 C9 . . . . 37.93(9) ?
    C8 C7 Fe1 C6 . . . . 119.40(14) ?
    C6 C7 Fe1 C10 . . . . -37.46(10) ?
    C8 C7 Fe1 C10 . . . . 81.94(10) ?
    C6 C7 Fe1 C2 . . . . 113.50(11) ?
    C8 C7 Fe1 C2 . . . . -127.10(9) ?
    C6 C7 Fe1 C8 . . . . -119.40(14) ?
    C6 C7 Fe1 C5 . . . . -168.49(15) ?
    C8 C7 Fe1 C5 . . . . -49.1(2) ?
    C6 C7 Fe1 C1 . . . . 156.28(10) ?
    C8 C7 Fe1 C1 . . . . -84.32(11) ?
    C2 C3 Fe1 C4 . . . . -119.29(12) ?
    C2 C3 Fe1 C7 . . . . 75.06(11) ?
    C4 C3 Fe1 C7 . . . . -165.65(9) ?
    C2 C3 Fe1 C9 . . . . -168.87(12) ?
    C4 C3 Fe1 C9 . . . . -49.59(16) ?
    C2 C3 Fe1 C6 . . . . 115.43(10) ?
    C4 C3 Fe1 C6 . . . . -125.29(10) ?
    C2 C3 Fe1 C10 . . . . 158.00(9) ?
    C4 C3 Fe1 C10 . . . . -82.71(10) ?
    C4 C3 Fe1 C2 . . . . 119.29(12) ?
    C2 C3 Fe1 C8 . . . . 45.6(2) ?
    C4 C3 Fe1 C8 . . . . 164.93(19) ?
    C2 C3 Fe1 C5 . . . . -81.48(9) ?
    C4 C3 Fe1 C5 . . . . 37.81(9) ?
    C2 C3 Fe1 C1 . . . . -37.73(9) ?
    C4 C3 Fe1 C1 . . . . 81.55(9) ?
    C10 C9 Fe1 C4 . . . . -82.08(10) ?
    C8 C9 Fe1 C4 . . . . 158.67(8) ?
    C10 C9 Fe1 C7 . . . . 81.44(9) ?
    C8 C9 Fe1 C7 . . . . -37.81(8) ?
    C10 C9 Fe1 C3 . . . . -47.65(16) ?
    C8 C9 Fe1 C3 . . . . -166.89(11) ?
    C10 C9 Fe1 C6 . . . . 37.59(9) ?
    C8 C9 Fe1 C6 . . . . -81.66(9) ?
    C8 C9 Fe1 C10 . . . . -119.25(12) ?
    C10 C9 Fe1 C2 . . . . 162.8(2) ?
    C8 C9 Fe1 C2 . . . . 43.6(3) ?
    C10 C9 Fe1 C8 . . . . 119.25(12) ?
    C10 C9 Fe1 C5 . . . . -125.08(9) ?
    C8 C9 Fe1 C5 . . . . 115.67(9) ?
    C10 C9 Fe1 C1 . . . . -165.49(9) ?
    C8 C9 Fe1 C1 . . . . 75.26(10) ?
    C7 C6 Fe1 C4 . . . . -167.76(9) ?
    C10 C6 Fe1 C4 . . . . 72.49(11) ?
    C10 C6 Fe1 C7 . . . . -119.75(13) ?
    C7 C6 Fe1 C3 . . . . -126.86(10) ?
    C10 C6 Fe1 C3 . . . . 113.39(9) ?
    C7 C6 Fe1 C9 . . . . 82.02(10) ?
    C10 C6 Fe1 C9 . . . . -37.73(9) ?
    C7 C6 Fe1 C10 . . . . 119.75(13) ?
    C7 C6 Fe1 C2 . . . . -84.58(11) ?
    C10 C6 Fe1 C2 . . . . 155.67(9) ?
    C7 C6 Fe1 C8 . . . . 37.78(10) ?
    C10 C6 Fe1 C8 . . . . -81.97(10) ?
    C7 C6 Fe1 C5 . . . . 162.8(2) ?
    C10 C6 Fe1 C5 . . . . 43.1(3) ?
    C7 C6 Fe1 C1 . . . . -52.60(18) ?
    C10 C6 Fe1 C1 . . . . -172.35(13) ?
    C6 C10 Fe1 C4 . . . . -125.89(9) ?
    C9 C10 Fe1 C4 . . . . 114.67(9) ?
    C6 C10 Fe1 C7 . . . . 37.46(9) ?
    C9 C10 Fe1 C7 . . . . -81.98(9) ?
    C6 C10 Fe1 C3 . . . . -83.37(10) ?
    C9 C10 Fe1 C3 . . . . 157.19(9) ?
    C6 C10 Fe1 C9 . . . . 119.44(13) ?
    C9 C10 Fe1 C6 . . . . -119.44(13) ?
    C6 C10 Fe1 C2 . . . . -51.40(17) ?
    C9 C10 Fe1 C2 . . . . -170.85(12) ?
    C6 C10 Fe1 C8 . . . . 81.52(9) ?
    C9 C10 Fe1 C8 . . . . -37.92(9) ?
    C6 C10 Fe1 C5 . . . . -165.95(9) ?
    C9 C10 Fe1 C5 . . . . 74.60(11) ?
    C6 C10 Fe1 C1 . . . . 167.4(2) ?
    C9 C10 Fe1 C1 . . . . 48.0(3) ?
    C3 C2 Fe1 C4 . . . . 37.82(9) ?
    C1 C2 Fe1 C4 . . . . -81.28(9) ?
    C3 C2 Fe1 C7 . . . . -124.87(9) ?
    C1 C2 Fe1 C7 . . . . 116.04(9) ?
    C1 C2 Fe1 C3 . . . . -119.09(13) ?
    C3 C2 Fe1 C9 . . . . 158.8(2) ?
    C1 C2 Fe1 C9 . . . . 39.7(3) ?
    C3 C2 Fe1 C6 . . . . -81.68(10) ?
    C1 C2 Fe1 C6 . . . . 159.22(9) ?
    C3 C2 Fe1 C10 . . . . -46.00(17) ?
    C1 C2 Fe1 C10 . . . . -165.10(12) ?
    C3 C2 Fe1 C8 . . . . -166.25(8) ?
    C1 C2 Fe1 C8 . . . . 74.66(11) ?
    C3 C2 Fe1 C5 . . . . 81.74(9) ?
    C1 C2 Fe1 C5 . . . . -37.35(9) ?
    C3 C2 Fe1 C1 . . . . 119.09(13) ?
    C7 C8 Fe1 C4 . . . . -165.32(13) ?
    C9 C8 Fe1 C4 . . . . -46.11(17) ?
    C11 C8 Fe1 C4 . . . . 73.9(2) ?
    C9 C8 Fe1 C7 . . . . 119.21(13) ?
    C11 C8 Fe1 C7 . . . . -120.82(18) ?
    C7 C8 Fe1 C3 . . . . 37.2(3) ?
    C9 C8 Fe1 C3 . . . . 156.4(2) ?
    C11 C8 Fe1 C3 . . . . -83.6(2) ?
    C7 C8 Fe1 C9 . . . . -119.21(13) ?
    C11 C8 Fe1 C9 . . . . 119.97(17) ?
    C7 C8 Fe1 C6 . . . . -37.60(10) ?
    C9 C8 Fe1 C6 . . . . 81.61(10) ?
    C11 C8 Fe1 C6 . . . . -158.43(16) ?
    C7 C8 Fe1 C10 . . . . -81.45(10) ?
    C9 C8 Fe1 C10 . . . . 37.76(9) ?
    C11 C8 Fe1 C10 . . . . 157.73(15) ?
    C7 C8 Fe1 C2 . . . . 73.27(11) ?
    C9 C8 Fe1 C2 . . . . -167.51(9) ?
    C11 C8 Fe1 C2 . . . . -47.55(16) ?
    C7 C8 Fe1 C5 . . . . 158.17(9) ?
    C9 C8 Fe1 C5 . . . . -82.62(10) ?
    C11 C8 Fe1 C5 . . . . 37.35(16) ?
    C7 C8 Fe1 C1 . . . . 114.92(10) ?
    C9 C8 Fe1 C1 . . . . -125.87(9) ?
    C11 C8 Fe1 C1 . . . . -5.91(15) ?
    C1 C5 Fe1 C4 . . . . 119.21(13) ?
    C4 C5 Fe1 C7 . . . . -169.02(14) ?
    C1 C5 Fe1 C7 . . . . -49.81(19) ?
    C4 C5 Fe1 C3 . . . . -37.94(9) ?
    C1 C5 Fe1 C3 . . . . 81.27(10) ?
    C4 C5 Fe1 C9 . . . . 112.90(10) ?
    C1 C5 Fe1 C9 . . . . -127.89(10) ?
    C4 C5 Fe1 C6 . . . . 37.9(3) ?
    C1 C5 Fe1 C6 . . . . 157.1(2) ?
    C4 C5 Fe1 C10 . . . . 71.38(11) ?
    C1 C5 Fe1 C10 . . . . -169.41(9) ?
    C4 C5 Fe1 C2 . . . . -81.81(10) ?
    C1 C5 Fe1 C2 . . . . 37.40(9) ?
    C4 C5 Fe1 C8 . . . . 156.08(9) ?
    C1 C5 Fe1 C8 . . . . -84.71(11) ?
    C4 C5 Fe1 C1 . . . . -119.21(13) ?
    C2 C1 Fe1 C4 . . . . 81.96(10) ?
    C5 C1 Fe1 C4 . . . . -37.79(9) ?
    C2 C1 Fe1 C7 . . . . -82.45(10) ?
    C5 C1 Fe1 C7 . . . . 157.79(9) ?
    C2 C1 Fe1 C3 . . . . 37.81(9) ?
    C5 C1 Fe1 C3 . . . . -81.95(10) ?
    C2 C1 Fe1 C9 . . . . -168.44(9) ?
    C5 C1 Fe1 C9 . . . . 71.81(11) ?
    C2 C1 Fe1 C6 . . . . -45.40(18) ?
    C5 C1 Fe1 C6 . . . . -165.16(13) ?
    C2 C1 Fe1 C10 . . . . 153.6(2) ?
    C5 C1 Fe1 C10 . . . . 33.9(3) ?
    C5 C1 Fe1 C2 . . . . -119.75(13) ?
    C2 C1 Fe1 C8 . . . . -126.14(9) ?
    C5 C1 Fe1 C8 . . . . 114.11(9) ?
    C2 C1 Fe1 C5 . . . . 119.75(13) ?
    C29 C25 Fe2 C30 . . . . -176.60(10) ?
    C26 C25 Fe2 C30 . . . . 64.75(14) ?
    C29 C25 Fe2 C26 . . . . 118.65(15) ?
    C29 C25 Fe2 C27 . . . . 80.07(12) ?
    C26 C25 Fe2 C27 . . . . -38.57(12) ?
    C29 C25 Fe2 C28 . . . . 37.12(11) ?
    C26 C25 Fe2 C28 . . . . -81.53(12) ?
    C26 C25 Fe2 C29 . . . . -118.65(15) ?
    C29 C25 Fe2 C31 . . . . -136.53(10) ?
    C26 C25 Fe2 C31 . . . . 104.82(11) ?
    C29 C25 Fe2 C33 . . . . -54.99(16) ?
    C26 C25 Fe2 C33 . . . . -173.64(12) ?
    C29 C25 Fe2 C32 . . . . -92.54(12) ?
    C26 C25 Fe2 C32 . . . . 148.81(11) ?
    C31 C30 Fe2 C25 . . . . 67.72(12) ?
    C34 C30 Fe2 C25 . . . . -172.89(9) ?
    C31 C30 Fe2 C26 . . . . 106.69(10) ?
    C34 C30 Fe2 C26 . . . . -133.92(9) ?
    C31 C30 Fe2 C34 . . . . -119.39(12) ?
    C31 C30 Fe2 C27 . . . . 150.28(9) ?
    C34 C30 Fe2 C27 . . . . -90.33(10) ?
    C31 C30 Fe2 C28 . . . . -175.46(12) ?
    C34 C30 Fe2 C28 . . . . -56.07(15) ?
    C34 C30 Fe2 C31 . . . . 119.39(12) ?
    C31 C30 Fe2 C33 . . . . -81.04(9) ?
    C34 C30 Fe2 C33 . . . . 38.35(8) ?
    C31 C30 Fe2 C32 . . . . -37.35(8) ?
    C34 C30 Fe2 C32 . . . . 82.04(9) ?
    C27 C26 Fe2 C25 . . . . -117.50(17) ?
    C27 C26 Fe2 C30 . . . . 105.73(12) ?
    C25 C26 Fe2 C30 . . . . -136.77(11) ?
    C27 C26 Fe2 C34 . . . . 65.67(14) ?
    C25 C26 Fe2 C34 . . . . -176.83(11) ?
    C25 C26 Fe2 C27 . . . . 117.50(17) ?
    C27 C26 Fe2 C28 . . . . -36.93(12) ?
    C25 C26 Fe2 C28 . . . . 80.57(13) ?
    C27 C26 Fe2 C29 . . . . -80.00(12) ?
    C25 C26 Fe2 C29 . . . . 37.50(12) ?
    C27 C26 Fe2 C31 . . . . 149.22(11) ?
    C25 C26 Fe2 C31 . . . . -93.28(12) ?
    C27 C26 Fe2 C32 . . . . -174.82(13) ?
    C25 C26 Fe2 C32 . . . . -57.32(18) ?
    C33 C34 Fe2 C30 . . . . 118.40(12) ?
    C35 C34 Fe2 C30 . . . . -122.16(16) ?
    C30 C34 Fe2 C26 . . . . 67.64(12) ?
    C33 C34 Fe2 C26 . . . . -173.96(10) ?
    C35 C34 Fe2 C26 . . . . -54.52(16) ?
    C30 C34 Fe2 C27 . . . . 106.41(10) ?
    C33 C34 Fe2 C27 . . . . -135.20(10) ?
    C35 C34 Fe2 C27 . . . . -15.75(15) ?
    C30 C34 Fe2 C28 . . . . 148.60(10) ?
    C33 C34 Fe2 C28 . . . . -93.00(11) ?
    C35 C34 Fe2 C28 . . . . 26.44(15) ?
    C30 C34 Fe2 C29 . . . . -177.47(11) ?
    C33 C34 Fe2 C29 . . . . -59.07(14) ?
    C35 C34 Fe2 C29 . . . . 60.37(17) ?
    C30 C34 Fe2 C31 . . . . -37.46(8) ?
    C33 C34 Fe2 C31 . . . . 80.93(9) ?
    C35 C34 Fe2 C31 . . . . -159.62(14) ?
    C30 C34 Fe2 C33 . . . . -118.40(12) ?
    C35 C34 Fe2 C33 . . . . 119.44(16) ?
    C30 C34 Fe2 C32 . . . . -81.12(9) ?
    C33 C34 Fe2 C32 . . . . 37.28(9) ?
    C35 C34 Fe2 C32 . . . . 156.72(14) ?
    C28 C27 Fe2 C25 . . . . -80.39(12) ?
    C26 C27 Fe2 C25 . . . . 38.96(12) ?
    C28 C27 Fe2 C30 . . . . 149.55(10) ?
    C26 C27 Fe2 C30 . . . . -91.10(12) ?
    C28 C27 Fe2 C26 . . . . -119.35(16) ?
    C28 C27 Fe2 C34 . . . . 105.65(11) ?
    C26 C27 Fe2 C34 . . . . -135.00(11) ?
    C26 C27 Fe2 C28 . . . . 119.35(16) ?
    C28 C27 Fe2 C29 . . . . -36.94(11) ?
    C26 C27 Fe2 C29 . . . . 82.41(12) ?
    C28 C27 Fe2 C31 . . . . -175.25(11) ?
    C26 C27 Fe2 C31 . . . . -55.90(16) ?
    C28 C27 Fe2 C33 . . . . 66.46(14) ?
    C26 C27 Fe2 C33 . . . . -174.19(11) ?
    C27 C28 Fe2 C25 . . . . 82.62(12) ?
    C29 C28 Fe2 C25 . . . . -37.39(11) ?
    C27 C28 Fe2 C30 . . . . -53.52(16) ?
    C29 C28 Fe2 C30 . . . . -173.53(11) ?
    C27 C28 Fe2 C26 . . . . 37.93(11) ?
    C29 C28 Fe2 C26 . . . . -82.08(12) ?
    C27 C28 Fe2 C34 . . . . -90.21(11) ?
    C29 C28 Fe2 C34 . . . . 149.78(10) ?
    C29 C28 Fe2 C27 . . . . -120.01(15) ?
    C27 C28 Fe2 C29 . . . . 120.01(15) ?
    C27 C28 Fe2 C33 . . . . -134.44(10) ?
    C29 C28 Fe2 C33 . . . . 105.55(11) ?
    C27 C28 Fe2 C32 . . . . -173.41(10) ?
    C29 C28 Fe2 C32 . . . . 66.58(14) ?
    C28 C29 Fe2 C25 . . . . 119.48(15) ?
    C28 C29 Fe2 C26 . . . . 80.99(12) ?
    C25 C29 Fe2 C26 . . . . -38.48(11) ?
    C28 C29 Fe2 C34 . . . . -52.92(16) ?
    C25 C29 Fe2 C34 . . . . -172.39(10) ?
    C28 C29 Fe2 C27 . . . . 36.80(11) ?
    C25 C29 Fe2 C27 . . . . -82.67(11) ?
    C25 C29 Fe2 C28 . . . . -119.48(15) ?
    C28 C29 Fe2 C31 . . . . -174.97(11) ?
    C25 C29 Fe2 C31 . . . . 65.55(13) ?
    C28 C29 Fe2 C33 . . . . -91.36(11) ?
    C25 C29 Fe2 C33 . . . . 149.16(10) ?
    C28 C29 Fe2 C32 . . . . -135.32(11) ?
    C25 C29 Fe2 C32 . . . . 105.20(11) ?
    C30 C31 Fe2 C25 . . . . -134.90(10) ?
    C32 C31 Fe2 C25 . . . . 105.31(10) ?
    C32 C31 Fe2 C30 . . . . -119.79(12) ?
    C30 C31 Fe2 C26 . . . . -90.33(11) ?
    C32 C31 Fe2 C26 . . . . 149.88(10) ?
    C30 C31 Fe2 C34 . . . . 37.95(8) ?
    C32 C31 Fe2 C34 . . . . -81.84(9) ?
    C30 C31 Fe2 C27 . . . . -53.73(14) ?
    C32 C31 Fe2 C27 . . . . -173.53(11) ?
    C30 C31 Fe2 C29 . . . . -173.66(10) ?
    C32 C31 Fe2 C29 . . . . 66.55(12) ?
    C30 C31 Fe2 C33 . . . . 82.27(9) ?
    C32 C31 Fe2 C33 . . . . -37.52(9) ?
    C30 C31 Fe2 C32 . . . . 119.79(12) ?
    C32 C33 Fe2 C25 . . . . -57.84(16) ?
    C34 C33 Fe2 C25 . . . . -177.53(12) ?
    C32 C33 Fe2 C30 . . . . 81.30(10) ?
    C34 C33 Fe2 C30 . . . . -38.38(9) ?
    C32 C33 Fe2 C34 . . . . 119.69(13) ?
    C32 C33 Fe2 C27 . . . . -174.50(11) ?
    C34 C33 Fe2 C27 . . . . 65.81(13) ?
    C32 C33 Fe2 C28 . . . . -136.12(11) ?
    C34 C33 Fe2 C28 . . . . 104.19(10) ?
    C32 C33 Fe2 C29 . . . . -93.35(11) ?
    C34 C33 Fe2 C29 . . . . 146.96(10) ?
    C32 C33 Fe2 C31 . . . . 37.54(10) ?
    C34 C33 Fe2 C31 . . . . -82.15(10) ?
    C34 C33 Fe2 C32 . . . . -119.69(13) ?
    C31 C32 Fe2 C25 . . . . -92.67(11) ?
    C33 C32 Fe2 C25 . . . . 147.85(11) ?
    C31 C32 Fe2 C30 . . . . 37.38(9) ?
    C33 C32 Fe2 C30 . . . . -82.10(10) ?
    C31 C32 Fe2 C26 . . . . -54.88(17) ?
    C33 C32 Fe2 C26 . . . . -174.35(13) ?
    C31 C32 Fe2 C34 . . . . 81.71(9) ?
    C33 C32 Fe2 C34 . . . . -37.77(9) ?
    C31 C32 Fe2 C28 . . . . -174.94(10) ?
    C33 C32 Fe2 C28 . . . . 65.58(13) ?
    C31 C32 Fe2 C29 . . . . -136.08(10) ?
    C33 C32 Fe2 C29 . . . . 104.44(11) ?
    C33 C32 Fe2 C31 . . . . -119.47(13) ?
    C31 C32 Fe2 C33 . . . . 119.47(13) ?
