# Supplementary material for: (4-{[(Pyridin-4-yl)methyl­idene]amino}­phen­yl)ferrocene
Source: Acta Crystallogr Sect E Struct Rep Online. 2012 Nov 24;68(Pt 12):m1535. doi: 10.1107/S1600536812047812 (PMC3588778; doi:10.1107/S1600536812047812)
Supplement: Supplementary file 2 [file e-68-m1535-Isup2.hkl]

#
# h,k,l, Fc-squared, Fo-squared, sigma(Fo-squared) and status flag
#
data_I
_shelx_title ' 12bo_von_ker1_0ma in P2(1)'
_shelx_refln_list_code          4
_shelx_F_calc_maximum      224.28
_exptl_crystal_F_000       760.00
_reflns_d_resolution_high  0.7502
 
loop_
 _symmetry_equiv_pos_as_xyz
 'x, y, z'
 '-x, y+1/2, -z'
 
_cell_length_a    10.7200
_cell_length_b     7.4015
_cell_length_c    20.8517
_cell_angle_alpha  90.000
_cell_angle_beta   93.044
_cell_angle_gamma  90.000
 
_shelx_F_squared_multiplier     1.000
 
loop_
 _refln_index_h
 _refln_index_k
 _refln_index_l
 _refln_F_squared_calc
 _refln_F_squared_meas
 _refln_F_squared_sigma
 _refln_observed_status
   1  -9   0       71.07       77.62      7.12 o
   2  -9   0       96.34      109.76      9.86 o
   3  -9   0       96.02       96.98     10.05 o
   4  -9   0        7.98       16.47     11.48 o
   5  -9   0      262.22      247.58     21.46 o
   0  -8   0      821.54      804.10     25.23 o
   1  -8   0      772.47      781.35     20.65 o
   2  -8   0      241.25      242.58     10.46 o
   3  -8   0      465.35      460.84     17.61 o
   4  -8   0     1336.56     1309.88     45.92 o
   5  -8   0      125.53      135.81     10.52 o
   6  -8   0      109.66      102.36      6.08 o
   7  -8   0      627.02      637.95     17.81 o
   8  -8   0      359.29      396.17     13.44 o
   1  -7   0      582.01      558.51     19.54 o
   2  -7   0      803.68      810.80     12.83 o
   3  -7   0     1031.67     1030.15     16.43 o
   4  -7   0      385.34      401.21     15.52 o
   5  -7   0      158.60      177.03     11.37 o
   6  -7   0      453.24      464.49     11.91 o
   7  -7   0      144.79      147.90      6.94 o
   8  -7   0      379.26      386.05     12.25 o
   9  -7   0      776.83      763.73     21.44 o
  10  -7   0      200.54      209.32     15.22 o
   0  -6   0      593.39      494.66     24.46 o
   1  -6   0       81.17       78.25      6.52 o
   2  -6   0       38.74       40.16      2.02 o
   3  -6   0     1348.31     1390.47     21.44 o
   4  -6   0      599.25      608.13     10.90 o
   5  -6   0       21.58       25.39      2.73 o
   6  -6   0      118.35      108.77      5.35 o
   7  -6   0      249.31      264.42      8.66 o
   8  -6   0      857.01      854.73     19.20 o
   9  -6   0      176.58      161.46      8.87 o
  10  -6   0      192.62      192.40     10.08 o
  11  -6   0      359.38      362.48     17.12 o
   1  -5   0     1060.20     1039.85     37.69 o
   2  -5   0     2553.80     2642.67     39.11 o
   3  -5   0      409.94      411.54      7.44 o
   4  -5   0      427.77      432.94      8.12 o
   5  -5   0      436.55      439.31      6.77 o
   6  -5   0      143.99      129.71      4.24 o
   7  -5   0      451.74      446.96      8.94 o
   8  -5   0      546.88      517.95     13.40 o
   9  -5   0      645.83      666.12     20.65 o
  10  -5   0      165.13      169.14      9.52 o
  11  -5   0       94.04       94.17      7.90 o
  12  -5   0       29.79       36.86      8.63 o
   0  -4   0     3447.70     3266.43    119.30 o
   1  -4   0     1640.35     1731.59     37.75 o
   2  -4   0     2897.33     3168.73     40.39 o
   3  -4   0     2319.08     2481.75     33.81 o
   4  -4   0     4865.78     4974.52     68.75 o
   5  -4   0      230.98      240.03      3.91 o
   6  -4   0       46.02       43.68      2.65 o
   7  -4   0      338.53      321.58      6.44 o
   8  -4   0     1863.63     1857.36     31.49 o
   9  -4   0      743.94      734.09     15.09 o
  10  -4   0      410.16      393.12     13.31 o
  11  -4   0      420.64      432.67     14.59 o
  12  -4   0      373.99      385.45     14.28 o
  13  -4   0      118.35      112.13     11.15 o
   1  -3   0     2243.36     2145.47     38.60 o
   2  -3   0     2472.75     2788.29     38.19 o
   3  -3   0     3190.40     3163.52     38.80 o
   4  -3   0     1999.60     2151.47     22.80 o
   5  -3   0     3409.67     3325.49     37.48 o
   6  -3   0      144.13      138.05      3.43 o
   7  -3   0     1253.20     1221.30     16.87 o
   8  -3   0      210.74      214.06      5.40 o
   9  -3   0     1418.27     1412.76     25.70 o
  10  -3   0      394.22      377.42      9.63 o
  11  -3   0      434.96      434.43     12.71 o
  12  -3   0      215.60      210.25     10.45 o
  13  -3   0      222.88      221.39     14.36 o
   0  -2   0    32569.36    32704.74   1128.58 o
   1  -2   0     2409.35     2560.70     34.75 o
   2  -2   0    11662.20    12166.95    142.93 o
   3  -2   0      828.38      919.33     10.81 o
   4  -2   0     3814.10     3712.97     40.16 o
   5  -2   0       77.15       88.42      2.57 o
   6  -2   0     1104.65     1097.40     14.58 o
   7  -2   0      334.62      324.86      5.78 o
   8  -2   0     2457.85     2420.23     31.25 o
   9  -2   0      642.69      651.59     10.42 o
  10  -2   0      622.87      615.66     12.38 o
  11  -2   0      127.20      129.47      6.42 o
  12  -2   0      571.52      577.85     17.86 o
  13  -2   0      201.93      214.86     20.71 o
   1  -1   0    13804.75    14202.80    145.27 o
   2  -1   0    14440.14    15026.03    149.36 o
   3  -1   0       52.20       64.30      3.93 o
   4  -1   0      451.96      480.09      6.69 o
   5  -1   0     5245.59     5327.44     60.41 o
   6  -1   0      428.44      431.22      6.73 o
   7  -1   0      115.83      114.36      3.84 o
   8  -1   0       47.75       44.51      2.72 o
   9  -1   0      509.91      464.61      8.31 o
  10  -1   0      561.33      566.28      9.57 o
  11  -1   0      130.07      119.71      5.35 o
  12  -1   0      337.18      333.19     11.15 o
  13  -1   0      542.28      548.56     30.95 o
  14  -1   0       84.09       86.85     15.47 o
   1   0   0        5.04        2.59      0.36 o
   2   0   0      151.89      131.71      2.09 o
   3   0   0        8.70        8.29      1.21 o
   4   0   0     5257.25     5015.74     57.45 o
   5   0   0      171.32      173.17      3.46 o
   6   0   0      546.97      493.04      7.43 o
   7   0   0      126.25      120.79      3.77 o
   8   0   0      485.92      439.86      7.74 o
   9   0   0      963.02     1033.71     14.52 o
  10   0   0      212.39      188.86      5.30 o
  11   0   0      151.14      140.54      6.86 o
  12   0   0      823.81      807.76     19.39 o
  13   0   0       87.28       85.53      8.36 o
  14   0   0      385.18      417.69     19.23 o
   1   1   0    13715.95    13870.15    159.33 o
   2   1   0    14323.47    14637.57    171.54 o
   3   1   0       20.98       34.85      1.41 o
   4   1   0      485.43      513.34      6.16 o
   5   1   0     5154.08     5189.73     55.27 o
   6   1   0      423.42      427.27      6.67 o
   7   1   0      174.04      170.95      4.50 o
   8   1   0       31.42       30.50      2.51 o
   9   1   0      588.62      544.26      8.42 o
  10   1   0      600.89      585.94     14.28 o
  11   1   0      151.72      137.27      9.22 o
  12   1   0      389.39      377.66     11.60 o
  13   1   0      545.57      537.01     17.38 o
  14   1   0       78.79       78.93      8.64 o
   0   2   0    30279.38    30916.97   1052.46 o
   1   2   0     2433.38     2537.92     56.41 o
   2   2   0    11675.41    11911.22    136.48 o
   3   2   0      869.67      946.58     10.71 o
   4   2   0     3705.94     3497.88     39.51 o
   5   2   0       61.64       73.24      2.57 o
   6   2   0     1108.24     1097.68     13.09 o
   7   2   0      310.66      303.60      5.35 o
   8   2   0     2539.92     2506.10     31.09 o
   9   2   0      703.41      698.61     12.66 o
  10   2   0      620.33      608.85     15.03 o
  11   2   0      139.50      128.50      7.17 o
  12   2   0      602.36      607.14     17.05 o
  13   2   0      227.34      243.95     13.38 o
   1   3   0     2178.07     2092.11     44.66 o
   2   3   0     2635.45     2914.55    100.82 o
   3   3   0     3264.47     3277.72     39.09 o
   4   3   0     1932.50     2053.29     24.57 o
   5   3   0     3457.97     3351.53     38.72 o
   6   3   0      117.30      111.91      3.11 o
   7   3   0     1328.73     1311.04     15.87 o
   8   3   0      242.67      236.71      6.72 o
   9   3   0     1429.55     1423.92     28.82 o
  10   3   0      355.93      336.19     10.42 o
  11   3   0      446.07      441.11     12.47 o
  12   3   0      222.60      215.60      9.23 o
  13   3   0      214.91      223.88     11.13 o
   0   4   0     3487.84     3262.44    117.80 o
   1   4   0     1665.71     1755.93     37.55 o
   2   4   0     2839.05     3248.01     83.29 o
   3   4   0     2329.40     2427.65    101.47 o
   4   4   0     4927.32     5098.89     57.96 o
   5   4   0      198.72      198.57      4.09 o
   6   4   0       27.41       25.09      1.96 o
   7   4   0      373.13      349.19      6.73 o
   8   4   0     1683.02     1673.94     34.29 o
   9   4   0      739.59      729.02     16.58 o
  10   4   0      386.11      363.22     10.85 o
  11   4   0      425.53      430.49     12.46 o
  12   4   0      359.39      381.90     13.53 o
  13   4   0      141.62      126.79     10.59 o
   1   5   0     1065.13     1048.01     23.82 o
   2   5   0     2597.92     2755.51     70.58 o
   3   5   0      421.72      433.73     14.46 o
   4   5   0      445.08      457.86     15.33 o
   5   5   0      441.83      453.66      9.70 o
   6   5   0      104.23       89.27      4.68 o
   7   5   0      398.16      410.59      7.63 o
   8   5   0      619.40      578.01     13.20 o
   9   5   0      642.65      656.41     15.31 o
  10   5   0      190.39      197.01      8.13 o
  11   5   0       75.92       69.32      6.77 o
  12   5   0       41.17       57.65      7.76 o
   0   6   0      564.86      544.07     24.46 o
   1   6   0       74.39       69.32      6.35 o
   2   6   0       42.47       47.95      7.74 o
   3   6   0     1380.08     1407.34     38.99 o
   4   6   0      681.43      695.35     20.98 o
   5   6   0       11.95       12.56      5.39 o
   6   6   0      142.56      141.98     10.23 o
   7   6   0      284.61      304.05      9.12 o
   8   6   0      809.06      840.52     15.85 o
   9   6   0      146.07      136.03      7.06 o
  10   6   0      155.39      154.61      9.98 o
  11   6   0      323.39      344.84     13.77 o
   1   7   0      652.27      660.87     27.95 o
   2   7   0      752.69      757.84     24.35 o
   3   7   0     1036.93     1049.07     31.04 o
   4   7   0      376.88      392.23     15.33 o
   5   7   0      176.27      178.33     10.92 o
   6   7   0      533.77      546.17     18.67 o
   7   7   0      132.43      152.24     16.47 o
   8   7   0      363.99      345.91     23.96 o
   1   8   0      792.95      798.14     34.94 o
   2   8   0      231.46      211.64     16.47 o
   3   8   0      422.60      423.54     16.54 o
   4   8   0     1332.97     1329.13     38.81 o
   5   8   0      136.11      148.75     15.97 o
   6   8   0      118.64      121.79     14.97 o
   7   8   0      661.09      700.81     34.94 o
   4   9   0        3.95        0.50     10.48 o
   5   9   0      307.94      317.46     22.46 o
  -5  -9   1      178.37      169.71     18.47 o
  -4  -9   1      393.00      342.42     23.46 o
  -3  -9   1      683.07      666.23     23.99 o
  -2  -9   1      178.64      174.59     18.47 o
  -1  -9   1       32.30       28.72      7.74 o
   0  -9   1      291.20      315.11     12.10 o
   1  -9   1      257.57      244.84     13.41 o
   2  -9   1      989.65      973.34     43.93 o
   3  -9   1       77.77       71.38     13.48 o
   4  -9   1       44.17       46.42     13.48 o
   5  -9   1       81.74      104.82     15.97 o
  -8  -8   1      685.11      680.39     19.33 o
  -7  -8   1       35.65       46.31      5.37 o
  -6  -8   1       64.08       70.36      5.09 o
  -5  -8   1      293.07      306.98     21.96 o
  -4  -8   1     1065.76     1087.57     35.44 o
  -3  -8   1       68.32       58.59      9.98 o
  -2  -8   1      918.28      888.61     22.93 o
  -1  -8   1      638.28      621.62     31.25 o
   0  -8   1      262.40      246.40     10.08 o
   1  -8   1       99.52      111.49      7.39 o
   2  -8   1     1091.46     1053.24     26.80 o
   3  -8   1      703.13      721.51     24.18 o
   4  -8   1      214.28      205.33     11.98 o
   5  -8   1       22.81       29.49      8.98 o
   6  -8   1      257.14      254.97      8.35 o
   7  -8   1      513.15      537.30     13.96 o
   8  -8   1      239.41      222.95     10.16 o
 -10  -7   1      214.77      234.15     18.47 o
  -9  -7   1      125.13      104.87      9.58 o
  -8  -7   1       31.13       18.09      5.44 o
  -7  -7   1     1427.46     1435.80     29.81 o
  -6  -7   1     1118.41     1057.95     22.03 o
  -5  -7   1      580.16      574.77     20.11 o
  -4  -7   1      469.91      455.96     16.90 o
  -3  -7   1     2324.29     2331.51     34.89 o
  -2  -7   1      156.25      159.13      3.99 o
  -1  -7   1      101.58      110.95      4.76 o
   0  -7   1      132.40      125.53      7.30 o
   1  -7   1     1650.37     1581.05     36.69 o
   2  -7   1      548.50      538.04      9.30 o
   3  -7   1        0.71        0.68      2.18 o
   4  -7   1      606.64      630.03     21.52 o
   5  -7   1      380.10      388.68     16.19 o
   6  -7   1       90.56       75.39      6.84 o
   7  -7   1      174.19      165.04      7.24 o
   8  -7   1      974.54      963.97     21.64 o
   9  -7   1      776.70      780.61     23.25 o
 -11  -6   1      260.66      255.27     11.90 o
 -10  -6   1      211.62      202.73     10.27 o
  -9  -6   1      266.87      275.60     10.97 o
  -8  -6   1     1164.83     1165.86     25.27 o
  -7  -6   1      133.18      124.50      5.93 o
  -6  -6   1       63.81       55.99      3.87 o
  -5  -6   1      899.65      914.70     16.75 o
  -4  -6   1     1373.93     1382.55     21.65 o
  -3  -6   1       97.81       94.40      3.53 o
  -2  -6   1      207.82      203.95      4.42 o
  -1  -6   1       54.57       51.46      3.52 o
   0  -6   1      443.93      391.97     20.96 o
   1  -6   1       56.78       57.33      2.97 o
   2  -6   1      990.91     1035.71     16.03 o
   3  -6   1      475.13      476.23      8.47 o
   4  -6   1     2214.46     2267.10     33.69 o
   5  -6   1       71.45       75.97      3.33 o
   6  -6   1      732.08      731.30     16.22 o
   7  -6   1      140.68      144.83      6.61 o
   8  -6   1      833.12      821.29     19.08 o
   9  -6   1      472.64      454.62     12.62 o
  10  -6   1      621.29      614.03     24.22 o
  11  -6   1       90.56       88.64     10.05 o
 -12  -5   1      224.45      232.76     14.00 o
 -11  -5   1      180.89      199.58     10.57 o
 -10  -5   1      246.97      248.98     10.71 o
  -9  -5   1      387.25      384.96     12.81 o
  -8  -5   1      201.10      177.42      8.75 o
  -7  -5   1       88.98       84.66      4.11 o
  -6  -5   1      719.37      729.04     11.20 o
  -5  -5   1      480.85      478.53      7.40 o
  -4  -5   1      320.86      330.53      6.75 o
  -3  -5   1     2979.95     3033.61     44.78 o
  -2  -5   1      185.33      175.54      3.58 o
  -1  -5   1      206.44      211.30      5.71 o
   0  -5   1       93.69       80.12      4.96 o
   1  -5   1     2357.29     2308.60     41.72 o
   2  -5   1      304.08      323.91      5.81 o
   3  -5   1      173.12      178.13      4.40 o
   4  -5   1     2676.05     2819.89     41.61 o
   5  -5   1      679.31      686.38      9.47 o
   6  -5   1      264.18      261.24      5.47 o
   7  -5   1      466.03      492.17      9.97 o
   8  -5   1       40.57       41.61      4.52 o
   9  -5   1     1032.37     1075.74     27.18 o
  10  -5   1      139.05      136.10      8.53 o
  11  -5   1      276.29      276.15     12.12 o
  12  -5   1      216.80      251.07     15.20 o
 -13  -4   1       54.24       48.30      9.23 o
 -12  -4   1      415.59      414.80     14.26 o
 -11  -4   1       27.56       30.58      6.28 o
 -10  -4   1       69.43       68.74      6.67 o
  -9  -4   1      168.37      157.67      6.59 o
  -8  -4   1     1039.24     1033.63     19.89 o
  -7  -4   1      134.96      133.00      4.25 o
  -6  -4   1      586.82      587.54      8.84 o
  -5  -4   1      352.93      345.85      5.28 o
  -4  -4   1     1943.37     1919.52     25.59 o
  -3  -4   1     1067.76     1122.17     17.08 o
  -2  -4   1     1821.78     1881.40     26.04 o
  -1  -4   1     1041.38     1073.80     18.19 o
   0  -4   1     4810.03     5222.67    129.87 o
   1  -4   1       98.01      120.04      3.29 o
   2  -4   1    10347.08    10728.88    135.73 o
   3  -4   1     2135.18     2166.87     29.90 o
   4  -4   1    14053.20    14642.39    198.81 o
   5  -4   1      162.73      186.89      3.47 o
   6  -4   1     1129.71     1105.39     16.03 o
   7  -4   1      169.11      167.74      4.57 o
   8  -4   1       65.95       67.00      4.03 o
   9  -4   1       20.37       21.64      3.97 o
  10  -4   1      723.16      735.60     20.65 o
  11  -4   1        2.44       -1.67      5.19 o
  12  -4   1       25.99       29.45      8.03 o
 -13  -3   1       69.53       81.45     10.48 o
 -12  -3   1       61.03       58.25      6.98 o
 -11  -3   1      348.91      343.46     10.91 o
 -10  -3   1      432.90      421.89     10.64 o
  -9  -3   1      474.55      481.28     11.11 o
  -8  -3   1      773.59      787.93     12.06 o
  -7  -3   1     2416.61     2345.65     28.60 o
  -6  -3   1      462.58      451.51      6.88 o
  -5  -3   1       80.55       78.72      2.50 o
  -4  -3   1      230.09      252.66      3.72 o
  -3  -3   1     4733.49     4671.29     56.27 o
  -2  -3   1      432.31      397.44      6.65 o
  -1  -3   1      170.43      172.78      4.14 o
   0  -3   1      272.54      282.26      9.48 o
   1  -3   1     3759.14     3683.74     54.11 o
   2  -3   1     8999.63     9635.74    128.08 o
   3  -3   1      133.84      145.88      2.99 o
   4  -3   1     9539.71    10342.15    108.26 o
   5  -3   1    10707.35    10966.11    120.91 o
   6  -3   1      173.77      181.29      3.81 o
   7  -3   1      382.96      361.69      6.12 o
   8  -3   1      846.93      835.16     13.53 o
   9  -3   1      438.05      454.35     10.84 o
  10  -3   1      146.12      148.59      6.58 o
  11  -3   1     1066.08     1083.16     24.21 o
  12  -3   1       33.38       23.14      6.30 o
  13  -3   1      521.17      534.24     20.63 o
 -13  -2   1       39.21       44.95      8.51 o
 -12  -2   1     1240.68     1211.53     31.07 o
 -11  -2   1      309.65      307.90      9.28 o
 -10  -2   1       98.49       97.06      4.97 o
  -9  -2   1      357.98      355.63      6.76 o
  -8  -2   1      945.53      926.38     12.59 o
  -7  -2   1      344.19      343.64      6.13 o
  -6  -2   1     2516.65     2598.96     33.01 o
  -5  -2   1      150.13      170.60      3.50 o
  -4  -2   1     2555.68     2523.98     26.94 o
  -3  -2   1      615.41      661.05      7.78 o
  -2  -2   1       56.45       61.72      2.05 o
  -1  -2   1      231.60      262.64      3.88 o
   0  -2   1    15671.45    16331.43    433.95 o
   1  -2   1     8141.33     8658.91    108.71 o
   2  -2   1    12779.56    13638.28    162.53 o
   3  -2   1       90.46       95.72      2.12 o
   4  -2   1     1701.99     1741.18     19.55 o
   5  -2   1      989.52     1082.27     12.55 o
   6  -2   1     4684.29     4621.71     54.11 o
   7  -2   1      539.38      563.17      8.61 o
   8  -2   1       52.47       47.28      2.85 o
   9  -2   1     1019.26     1037.61     14.32 o
  10  -2   1     1208.51     1254.55     21.96 o
  11  -2   1      293.48      311.79      9.00 o
  12  -2   1      279.08      267.52     11.73 o
  13  -2   1       17.76       20.85      7.80 o
 -14  -1   1       20.04       31.45     13.48 o
 -13  -1   1      415.75      417.79     25.46 o
 -12  -1   1      484.62      492.33     15.63 o
 -11  -1   1     2133.94     2129.40     31.57 o
 -10  -1   1       11.97        6.36      2.80 o
  -9  -1   1      198.00      182.22      4.81 o
  -8  -1   1      727.82      775.44     11.68 o
  -7  -1   1     6089.82     6095.13     72.97 o
  -6  -1   1      798.20      894.44     12.83 o
  -5  -1   1       75.57       60.35      2.26 o
  -4  -1   1      972.55     1005.46     12.56 o
  -3  -1   1      822.70      776.25      8.46 o
  -2  -1   1     1136.18     1249.81     13.55 o
  -1  -1   1      373.91      380.35      4.75 o
   0  -1   1      372.05      357.76      5.14 o
   1  -1   1    22624.05    23815.86    253.17 o
   2  -1   1    41655.11    42868.13    427.50 o
   3  -1   1      177.64      187.55      3.01 o
   4  -1   1     1632.24     1753.79     20.02 o
   5  -1   1     5862.53     5921.62     67.91 o
   6  -1   1      587.96      624.55      9.09 o
   7  -1   1      640.37      655.13      9.52 o
   8  -1   1      143.26      129.17      3.99 o
   9  -1   1     1337.44     1325.22     17.70 o
  10  -1   1     1025.66     1055.22     14.89 o
  11  -1   1      488.75      508.03     10.69 o
  12  -1   1       20.76       18.84      5.58 o
  13  -1   1      420.45      393.83     24.96 o
  14  -1   1      126.18      157.73     18.47 o
 -14   0   1        0.05       -3.06      8.29 o
 -13   0   1      338.35      369.81     14.50 o
 -12   0   1      722.89      722.81     17.90 o
 -11   0   1       82.45       76.05      5.27 o
 -10   0   1     1160.48     1157.61     16.30 o
  -9   0   1      277.12      264.87      5.78 o
  -8   0   1     1796.90     1660.07     21.63 o
  -7   0   1      621.64      681.30      9.87 o
  -6   0   1        3.57       -1.74      1.74 o
  -5   0   1      695.99      782.77     10.00 o
  -4   0   1     1069.79      991.04     12.08 o
  -3   0   1      282.32      253.12      3.66 o
  -2   0   1     5282.65     5498.57     55.29 o
  -1   0   1      494.51      421.98     10.27 o
   1   0   1      518.02      458.58      4.71 o
   2   0   1    11919.11    11794.67    111.05 o
   3   0   1       61.62       43.86      1.72 o
   4   0   1     3204.76     2974.77     34.46 o
   5   0   1      130.76      132.68      3.17 o
   6   0   1     4844.77     4852.28     59.11 o
   7   0   1       21.56       16.88      2.06 o
   8   0   1      935.69      927.07     12.95 o
   9   0   1      511.96      522.63      8.50 o
  10   0   1      168.56      152.29      4.86 o
  11   0   1      123.51      107.91      5.84 o
  12   0   1      638.82      630.72     16.52 o
  13   0   1      240.14      238.81     11.98 o
  14   0   1      318.35      310.01     16.76 o
 -14   1   1       20.25       31.88      7.39 o
 -13   1   1      396.95      376.68     14.39 o
 -12   1   1      485.25      493.10     13.97 o
 -11   1   1     2079.29     2019.52     41.40 o
 -10   1   1       16.30       11.64      4.23 o
  -9   1   1      209.04      187.07      4.85 o
  -8   1   1      793.09      854.28     11.70 o
  -7   1   1     5845.83     5892.94     72.84 o
  -6   1   1      798.42      882.56     11.36 o
  -5   1   1       83.21       69.05      2.13 o
  -4   1   1     1020.40     1044.95     11.46 o
  -3   1   1      684.60      633.54      8.30 o
  -2   1   1     1168.38     1278.39     15.66 o
  -1   1   1      391.49      391.20      4.75 o
   0   1   1      382.53      366.75      6.80 o
   1   1   1    22343.01    23117.84    253.21 o
   2   1   1    41820.57    42335.38    490.68 o
   3   1   1      191.80      202.18      2.98 o
   4   1   1     1686.24     1790.49     19.11 o
   5   1   1     5835.46     5916.16     62.14 o
   6   1   1      603.99      644.78      9.02 o
   7   1   1      630.29      632.54      9.33 o
   8   1   1      144.56      129.12      3.89 o
   9   1   1     1266.67     1257.35     17.48 o
  10   1   1      957.77      961.47     21.95 o
  11   1   1      597.06      594.94     14.50 o
  12   1   1       24.81       25.15      5.30 o
  13   1   1      419.76      422.74     15.36 o
  14   1   1      148.20      151.53     10.18 o
 -13   2   1       30.04       21.96      6.72 o
 -12   2   1     1311.70     1295.84     27.50 o
 -11   2   1      297.49      282.94     10.02 o
 -10   2   1       75.77       74.53      5.74 o
  -9   2   1      319.32      312.80      7.87 o
  -8   2   1      833.75      828.93     12.20 o
  -7   2   1      346.29      338.25      5.61 o
  -6   2   1     2600.23     2699.51     29.87 o
  -5   2   1      137.38      160.14      3.63 o
  -4   2   1     2599.25     2507.36     29.16 o
  -3   2   1      646.70      697.18      8.44 o
  -2   2   1       76.15       75.73      1.83 o
  -1   2   1      204.68      228.80      7.01 o
   0   2   1    16760.87    17540.86    305.45 o
   1   2   1     8166.71     8520.80    246.54 o
   2   2   1    12861.61    13730.96    155.43 o
   3   2   1       87.94       98.31      2.23 o
   4   2   1     1877.27     1868.82     20.22 o
   5   2   1      942.55     1016.12     14.51 o
   6   2   1     4693.74     4659.73     51.29 o
   7   2   1      551.07      571.30      8.09 o
   8   2   1       25.52       22.37      2.28 o
   9   2   1      945.57      940.42     17.11 o
  10   2   1     1355.07     1350.86     27.19 o
  11   2   1      259.52      268.82      9.85 o
  12   2   1      250.49      242.07     10.10 o
  13   2   1       10.52        8.82      6.34 o
 -13   3   1       64.52       72.93      7.68 o
 -12   3   1       38.97       31.04      5.48 o
 -11   3   1      334.33      336.25     10.79 o
 -10   3   1      428.30      430.44     11.90 o
  -9   3   1      476.89      480.28     12.23 o
  -8   3   1      726.66      739.13     14.81 o
  -7   3   1     2215.46     2152.11     28.23 o
  -6   3   1      497.13      486.27      7.18 o
  -5   3   1      110.56      110.28      3.13 o
  -4   3   1      230.91      254.37      3.95 o
  -3   3   1     4788.55     4720.96     53.63 o
  -2   3   1      386.92      347.46     14.58 o
  -1   3   1      172.30      174.18      7.58 o
   0   3   1      271.27      270.02      6.60 o
   1   3   1     3833.37     3768.03     77.10 o
   2   3   1     8879.74     9511.08    259.35 o
   3   3   1      119.30      128.97      2.61 o
   4   3   1     9570.75    10282.26    123.87 o
   5   3   1    10787.72    11017.37    124.83 o
   6   3   1      148.44      152.80      3.49 o
   7   3   1      400.87      379.20      5.96 o
   8   3   1      836.09      804.79     17.71 o
   9   3   1      469.38      479.85     12.14 o
  10   3   1      115.48      114.83      6.61 o
  11   3   1     1099.52     1114.63     23.89 o
  12   3   1       26.92       21.64      5.26 o
  13   3   1      452.31      439.66     15.65 o
 -13   4   1       65.39       73.71      8.67 o
 -12   4   1      366.87      371.01     13.54 o
 -11   4   1       26.50       28.62      5.22 o
 -10   4   1       84.54       76.85      5.72 o
  -9   4   1      203.63      196.55      7.40 o
  -8   4   1     1135.78     1131.14     22.56 o
  -7   4   1      168.50      164.24      4.57 o
  -6   4   1      524.07      518.76      7.89 o
  -5   4   1      411.67      406.17      5.71 o
  -4   4   1     1967.88     1969.21     24.05 o
  -3   4   1     1042.79     1092.83     35.58 o
  -2   4   1     1774.57     1879.10     49.93 o
  -1   4   1     1004.03     1043.95     29.12 o
   0   4   1     4713.07     4926.94    127.93 o
   1   4   1      100.59      112.44      5.28 o
   2   4   1    10824.70    11551.09    280.74 o
   3   4   1     2113.24     2160.17     58.74 o
   4   4   1    14011.93    14821.31    187.48 o
   5   4   1      141.34      164.96      3.71 o
   6   4   1     1184.62     1164.37     15.85 o
   7   4   1      148.11      144.01      4.53 o
   8   4   1       94.46       98.51      5.39 o
   9   4   1       10.13       12.12      3.98 o
  10   4   1      758.96      782.47     17.64 o
  11   4   1        9.36        5.62      4.71 o
  12   4   1       16.94       19.15      5.75 o
  13   4   1       68.61       71.38     12.98 o
 -12   5   1      267.64      260.71     13.20 o
 -11   5   1      197.83      206.44      9.85 o
 -10   5   1      239.59      240.28      8.76 o
  -9   5   1      373.88      381.84     10.79 o
  -8   5   1      237.32      218.97      7.28 o
  -7   5   1       97.00       94.76      3.64 o
  -6   5   1      741.85      749.88     11.38 o
  -5   5   1      534.15      539.45     10.81 o
  -4   5   1      308.58      335.97     12.85 o
  -3   5   1     3014.33     3129.63     81.17 o
  -2   5   1      164.30      164.17      8.29 o
  -1   5   1      208.28      207.38      9.16 o
   0   5   1      104.86       99.56      7.03 o
   1   5   1     2282.95     2268.13     48.98 o
   2   5   1      247.75      271.73     11.11 o
   3   5   1      179.62      184.56     10.73 o
   4   5   1     2540.50     2665.09     71.81 o
   5   5   1      606.18      631.30     13.58 o
   6   5   1      250.63      249.88      5.08 o
   7   5   1      469.11      494.43      9.31 o
   8   5   1       17.87       22.95      3.93 o
   9   5   1     1026.98     1082.59     22.76 o
  10   5   1      124.28      121.59      6.72 o
  11   5   1      249.86      259.62     12.71 o
  12   5   1      254.77      266.28     13.59 o
 -11   6   1      260.71      256.28     11.82 o
 -10   6   1      220.48      219.17     10.24 o
  -9   6   1      259.60      276.94      8.59 o
  -8   6   1     1170.01     1219.74     21.38 o
  -7   6   1      100.99       94.85      5.38 o
  -6   6   1       99.50       97.83      7.74 o
  -5   6   1      858.83      854.03     26.63 o
  -4   6   1     1463.36     1419.19     39.51 o
  -3   6   1       86.01       87.20      7.06 o
  -2   6   1      209.58      222.92     10.59 o
  -1   6   1       53.88       51.72      6.17 o
   0   6   1      487.41      483.19     15.35 o
   1   6   1       57.71       61.83      4.99 o
   2   6   1      989.86     1017.27     29.46 o
   3   6   1      444.44      441.70     15.87 o
   4   6   1     1981.37     2068.44     58.39 o
   5   6   1       71.64       93.34      7.18 o
   6   6   1      701.06      699.74     22.56 o
   7   6   1      154.85      158.12      9.86 o
   8   6   1      839.17      857.25     14.33 o
   9   6   1      440.25      421.43     12.52 o
  10   6   1      676.68      670.21     17.57 o
  11   6   1      110.83      117.02      8.64 o
  -8   7   1       20.17       20.47     10.98 o
  -7   7   1     1415.22     1510.88     43.02 o
  -6   7   1      987.64      975.40     30.49 o
  -5   7   1      588.81      605.87     20.98 o
  -4   7   1      489.41      496.17     17.99 o
  -3   7   1     2313.53     2315.48     63.17 o
  -2   7   1      162.91      175.89     11.23 o
  -1   7   1      100.11      101.83     11.48 o
   0   7   1      130.93      145.75     13.48 o
   1   7   1     1707.20     1712.58     62.89 o
   2   7   1      622.27      613.53     19.21 o
   3   7   1        0.52        3.77      5.11 o
   4   7   1      586.54      629.89     20.63 o
   5   7   1      333.36      340.01     13.94 o
   6   7   1      113.31       98.33     12.48 o
   7   7   1      151.50      172.71     16.97 o
   8   7   1     1005.52      992.81     44.42 o
  -7   8   1       43.64       64.39     12.98 o
  -6   8   1       68.03       85.85     12.98 o
  -5   8   1      242.80      270.13     13.56 o
  -4   8   1      990.97     1046.65     31.91 o
  -3   8   1       76.69       72.96      8.47 o
  -2   8   1      925.06      944.89     40.43 o
  -1   8   1      580.04      598.98     28.95 o
   2   8   1     1172.84     1186.48     45.92 o
   3   8   1      747.23      739.46     23.97 o
   4   8   1      281.46      298.49     19.97 o
   5   8   1       21.48       13.98     10.48 o
   6   8   1      200.61      210.14     18.97 o
   7   8   1      513.46      556.05     29.95 o
  -5   9   1      165.29      184.69     18.97 o
  -4   9   1      358.67      348.41     23.96 o
  -2   9   1      192.89      204.65     17.97 o
  -5  -9   2       13.57       24.46     11.98 o
  -4  -9   2      337.93      342.92     23.46 o
  -3  -9   2       34.77       36.20      8.98 o
  -2  -9   2      119.68      121.52     10.41 o
  -1  -9   2        3.64        0.00      9.48 o
   0  -9   2      784.90      784.66     26.12 o
   1  -9   2       61.97       59.58     12.48 o
   2  -9   2       61.75       68.65      9.00 o
   3  -9   2      437.65      430.34     25.96 o
   4  -9   2      272.28      277.03     22.46 o
   5  -9   2       22.01       17.47     12.48 o
  -8  -8   2      166.86      155.03     10.91 o
  -7  -8   2       47.95       41.28      5.96 o
  -6  -8   2      277.09      294.84      9.93 o
  -5  -8   2      584.21      551.56     29.45 o
  -4  -8   2       42.90       46.42     11.48 o
  -3  -8   2      189.90      164.94     10.52 o
  -2  -8   2     1103.29     1110.73     27.18 o
  -1  -8   2      362.05      358.79      9.45 o
   0  -8   2       30.43       23.55      4.97 o
   1  -8   2      659.26      658.29     15.53 o
   2  -8   2     1162.45     1126.10     27.85 o
   3  -8   2      389.78      382.82     16.06 o
   4  -8   2      465.64      453.04     18.31 o
   5  -8   2      457.67      488.31     19.92 o
   6  -8   2     1116.02     1131.56     24.30 o
   7  -8   2       50.00       53.79      5.04 o
   8  -8   2       54.46       53.44      8.93 o
 -10  -7   2      379.08      387.53     17.12 o
  -9  -7   2      289.06      258.68     20.47 o
  -8  -7   2      197.44      199.36     11.63 o
  -7  -7   2      258.83      258.08      8.53 o
  -6  -7   2      511.58      515.93     12.58 o
  -5  -7   2      456.37      477.46     13.50 o
  -4  -7   2      328.07      345.41     14.27 o
  -3  -7   2      809.89      801.31     13.14 o
  -2  -7   2       42.74       41.89      2.20 o
  -1  -7   2      480.68      499.90     11.48 o
   0  -7   2      492.46      464.37     22.62 o
   1  -7   2      866.48      849.16     21.86 o
   2  -7   2       33.05       33.18      2.40 o
   3  -7   2      385.76      378.74      7.60 o
   4  -7   2      686.06      665.01     22.39 o
   5  -7   2       46.30       53.07      4.74 o
   6  -7   2     1633.70     1559.45     31.75 o
   7  -7   2      544.82      540.76     13.61 o
   8  -7   2     1388.94     1360.81     28.88 o
   9  -7   2      739.22      712.76     17.68 o
 -11  -6   2      119.65      114.73     10.43 o
 -10  -6   2      259.07      262.52     13.89 o
  -9  -6   2      311.25      316.09     12.25 o
  -8  -6   2       16.27       16.45      7.18 o
  -7  -6   2      137.02      135.65      6.09 o
  -6  -6   2      243.27      260.46      7.65 o
  -5  -6   2      163.58      160.82      5.29 o
  -4  -6   2      420.83      414.73      7.96 o
  -3  -6   2      328.09      333.07      6.38 o
  -2  -6   2     1888.78     1891.02     31.19 o
  -1  -6   2       13.07       11.69      2.46 o
   0  -6   2      100.27      120.72      4.56 o
   1  -6   2      154.99      157.03     16.97 o
   2  -6   2      725.47      717.94     11.60 o
   3  -6   2       46.27       36.63      2.45 o
   4  -6   2     1999.47     1999.56     30.43 o
   5  -6   2       48.45       52.87      2.89 o
   6  -6   2       49.76       42.75      4.85 o
   7  -6   2      226.26      225.00      7.71 o
   8  -6   2      186.29      186.24      7.87 o
   9  -6   2      995.99      983.74     22.27 o
  10  -6   2      991.80     1014.96     27.27 o
  11  -6   2       79.68       62.72      8.99 o
 -12  -5   2      126.12      126.28     11.01 o
 -11  -5   2      807.23      855.48     22.75 o
 -10  -5   2       55.40       59.36      6.58 o
  -9  -5   2      107.11      113.96      7.48 o
  -8  -5   2      214.67      227.03      9.26 o
  -7  -5   2     1049.35     1073.75     17.72 o
  -6  -5   2      414.74      401.78      7.31 o
  -5  -5   2      185.38      185.32      3.93 o
  -4  -5   2      799.57      827.97     13.67 o
  -3  -5   2     2140.96     2158.21     29.63 o
  -2  -5   2      113.80      109.57      3.18 o
  -1  -5   2      745.08      707.23     14.11 o
   0  -5   2      503.23      497.92     12.46 o
   1  -5   2     1164.76     1155.67     20.20 o
   2  -5   2      289.08      299.75      5.60 o
   3  -5   2     1867.55     1921.18     28.75 o
   4  -5   2      330.30      347.59      7.20 o
   5  -5   2      277.49      279.11      4.83 o
   6  -5   2     5509.83     5520.37     72.39 o
   7  -5   2      554.32      595.12     11.47 o
   8  -5   2      222.03      229.24      8.23 o
   9  -5   2      357.89      356.42     11.06 o
  10  -5   2      331.83      319.61     12.19 o
  11  -5   2      574.13      617.22     18.92 o
  12  -5   2      257.65      266.11     15.16 o
 -13  -4   2       62.31       62.12      9.35 o
 -12  -4   2      293.18      308.89     12.87 o
 -11  -4   2       44.01       41.01      6.38 o
 -10  -4   2     1140.25     1157.73     28.33 o
  -9  -4   2      220.30      213.63      7.08 o
  -8  -4   2      286.84      281.78      7.79 o
  -7  -4   2      751.38      733.03     12.23 o
  -6  -4   2     2506.06     2399.78     32.41 o
  -5  -4   2      344.08      324.97      4.88 o
  -4  -4   2      932.03      891.15     12.68 o
  -3  -4   2      417.00      426.00      7.48 o
  -2  -4   2     3689.24     3766.03     50.68 o
  -1  -4   2      114.39      112.62      3.73 o
   0  -4   2      221.70      238.74      5.96 o
   1  -4   2      198.88      191.50      4.06 o
   2  -4   2     6544.52     6658.82     88.79 o
   3  -4   2      461.90      456.11      7.30 o
   4  -4   2     2516.37     2563.03     32.11 o
   5  -4   2      803.84      877.40     10.69 o
   6  -4   2     2962.91     2897.74     38.68 o
   7  -4   2      957.82      984.82     14.77 o
   8  -4   2      242.40      236.95      6.69 o
   9  -4   2      199.78      204.24      6.99 o
  10  -4   2      355.20      373.72     13.23 o
  11  -4   2      193.70      191.44     10.06 o
  12  -4   2      122.99      126.94     14.23 o
 -13  -3   2      177.34      187.45     13.20 o
 -12  -3   2      221.53      220.93     10.84 o
 -11  -3   2      823.20      848.79     20.08 o
 -10  -3   2      731.91      744.19     15.39 o
  -9  -3   2      149.95      152.64      6.39 o
  -8  -3   2      524.07      500.27      8.53 o
  -7  -3   2     3232.34     3184.95     40.08 o
  -6  -3   2      269.68      295.89      5.31 o
  -5  -3   2     2613.62     2713.18     32.61 o
  -4  -3   2      540.00      665.74      7.89 o
  -3  -3   2     6990.92     7131.06     83.99 o
  -2  -3   2      107.68      117.90      3.31 o
  -1  -3   2      664.50      602.98      8.68 o
   0  -3   2      329.91      332.37      8.33 o
   1  -3   2     1356.03     1307.30     20.01 o
   2  -3   2      779.33      838.56     12.86 o
   3  -3   2     3079.30     3083.81     38.47 o
   4  -3   2     1208.63     1356.75     14.72 o
   5  -3   2     5984.65     6229.96     69.17 o
   6  -3   2      792.29      828.97     10.74 o
   7  -3   2     1534.43     1460.39     18.47 o
   8  -3   2      998.94      981.58     14.84 o
   9  -3   2       23.44       20.55      3.86 o
  10  -3   2      713.20      723.39     15.22 o
  11  -3   2      619.17      598.44     18.24 o
  12  -3   2      101.16      104.02      8.27 o
  13  -3   2      135.21      142.33     11.86 o
 -13  -2   2       65.15       50.57      8.75 o
 -12  -2   2      405.38      393.88     14.01 o
 -11  -2   2      234.50      230.90      7.93 o
 -10  -2   2     1463.57     1454.22     24.61 o
  -9  -2   2      620.82      605.03      9.51 o
  -8  -2   2      949.55      943.30     13.25 o
  -7  -2   2      549.06      608.41      9.24 o
  -6  -2   2     3001.91     2985.25     36.62 o
  -5  -2   2     1043.57     1156.82     14.85 o
  -4  -2   2      284.81      355.84      4.60 o
  -3  -2   2     1067.29     1097.77     12.30 o
  -2  -2   2     4979.03     4955.11     61.10 o
  -1  -2   2      877.36      940.13     12.28 o
   0  -2   2       12.27        0.64      1.11 o
   1  -2   2     1793.64     1895.42     23.15 o
   2  -2   2     1888.94     1778.19     20.10 o
   3  -2   2     1029.15     1070.23     11.84 o
   4  -2   2      526.78      589.29      7.10 o
   5  -2   2      718.33      766.35      9.46 o
   6  -2   2     2578.00     2673.74     31.69 o
   7  -2   2      165.72      164.78      4.00 o
   8  -2   2      753.67      747.08     11.05 o
   9  -2   2      319.10      327.72      6.49 o
  10  -2   2     1269.04     1254.83     23.26 o
  11  -2   2      138.03      140.11      6.50 o
  12  -2   2      552.97      564.54     19.88 o
  13  -2   2       58.59       54.56      8.60 o
 -14  -1   2      106.50      104.82     16.97 o
 -13  -1   2      173.71      164.72     17.47 o
 -12  -1   2       36.57       31.72      5.38 o
 -11  -1   2     1694.61     1693.77     25.96 o
 -10  -1   2       44.58       42.62      3.32 o
  -9  -1   2       62.41       52.66      3.12 o
  -8  -1   2      411.09      413.75      7.17 o
  -7  -1   2     1511.84     1453.02     19.08 o
  -6  -1   2      371.77      426.12      6.95 o
  -5  -1   2      580.92      575.34      8.50 o
  -4  -1   2     1323.45     1380.78     17.07 o
  -3  -1   2     1910.96     1818.14     23.68 o
  -2  -1   2     3789.80     3922.06     43.24 o
  -1  -1   2    10346.93    10764.43    116.35 o
   0  -1   2      307.09      293.90      3.75 o
   1  -1   2     6682.24     7253.29     91.67 o
   2  -1   2     3112.64     3304.26     34.58 o
   4  -1   2      605.55      640.55      8.22 o
   5  -1   2     1802.49     1824.83     20.50 o
   6  -1   2      395.88      445.96      7.12 o
   7  -1   2     2350.47     2304.09     28.89 o
   8  -1   2       66.12       62.18      2.99 o
   9  -1   2      585.89      578.24      9.37 o
  10  -1   2       98.03       95.11      4.00 o
  11  -1   2     1985.99     2018.69     30.19 o
  12  -1   2      416.75      443.87     12.98 o
  13  -1   2       77.22       70.88     13.98 o
  14  -1   2       12.73       18.97     12.98 o
 -14   0   2        6.17       11.90      9.48 o
 -13   0   2      100.75       87.96      8.33 o
 -12   0   2      889.18      865.59     20.52 o
 -11   0   2      152.08      131.55      6.92 o
 -10   0   2      574.64      565.99      9.38 o
  -9   0   2      293.07      305.98      6.10 o
  -8   0   2      132.86      108.57      3.78 o
  -7   0   2        8.32        9.09      2.06 o
  -6   0   2     9559.91     9811.50    118.17 o
  -5   0   2     1002.60     1032.66     12.81 o
  -4   0   2     2820.34     2918.84     33.84 o
  -3   0   2       43.90       35.25      1.44 o
  -2   0   2    16841.71    16813.40    169.21 o
  -1   0   2       90.50       75.56      1.36 o
   0   0   2        0.08       -1.01      1.01 o
   1   0   2      349.63      374.03      3.82 o
   2   0   2    12249.95    12580.64    114.61 o
   3   0   2       20.87       29.01      1.30 o
   4   0   2      898.49      850.54     11.20 o
   5   0   2        4.96        3.66      1.53 o
   6   0   2     8337.65     8314.51    100.40 o
   7   0   2      289.66      299.01      5.52 o
   8   0   2        2.56       -2.11      2.11 o
   9   0   2        5.25        4.44      2.40 o
  10   0   2     2222.64     2249.30     29.21 o
  11   0   2      215.93      222.61      8.00 o
  12   0   2      968.63      953.92     22.13 o
  13   0   2       19.46       18.21      6.42 o
  14   0   2        5.50        9.39      8.29 o
 -14   1   2      134.17      132.79      9.70 o
 -13   1   2      167.11      160.13     10.16 o
 -12   1   2       45.35       39.97      5.67 o
 -11   1   2     1691.34     1649.47     34.24 o
 -10   1   2       60.13       61.80      4.38 o
  -9   1   2       49.53       42.39      2.87 o
  -8   1   2      439.70      433.61      7.11 o
  -7   1   2     1549.58     1462.75     18.99 o
  -6   1   2      416.63      461.65      6.55 o
  -5   1   2      712.14      711.10      7.84 o
  -4   1   2     1286.07     1326.31     15.42 o
  -3   1   2     2089.20     1985.01     20.44 o
  -2   1   2     3846.54     3985.26     48.00 o
  -1   1   2    10119.37    10570.63    127.43 o
   0   1   2      315.04      299.14      3.93 o
   1   1   2     6753.86     7258.22     86.71 o
   2   1   2     3139.18     3248.71     38.11 o
   3   1   2      110.53      104.51      2.19 o
   4   1   2      589.09      618.13      7.39 o
   5   1   2     1731.91     1762.23     19.51 o
   6   1   2      436.86      484.32      7.49 o
   7   1   2     2319.96     2268.19     28.76 o
   8   1   2       74.77       75.36      2.98 o
   9   1   2      583.99      581.81      9.23 o
  10   1   2      124.18      111.26      6.30 o
  11   1   2     1937.48     1933.48     39.79 o
  12   1   2      383.37      388.52     12.34 o
  13   1   2       66.03       65.21      9.37 o
  14   1   2       13.02       12.85      6.82 o
 -13   2   2       78.35       67.88      7.59 o
 -12   2   2      392.83      368.84     11.95 o
 -11   2   2      204.31      192.23      8.47 o
 -10   2   2     1558.77     1497.28     30.25 o
  -9   2   2      599.48      584.35     11.44 o
  -8   2   2      943.92      935.27     13.05 o
  -7   2   2      586.69      636.35      8.71 o
  -6   2   2     2913.22     2938.03     32.99 o
  -5   2   2     1002.47     1120.18     15.64 o
  -4   2   2      249.47      319.69      5.20 o
  -3   2   2     1120.78     1147.18     13.38 o
  -2   2   2     4748.46     4703.84     54.79 o
  -1   2   2      872.76      940.04     15.60 o
   0   2   2        8.97       -1.99      1.99 o
   1   2   2     1809.93     1933.92     21.95 o
   2   2   2     1812.92     1707.13     19.27 o
   3   2   2     1026.86     1071.45     12.79 o
   4   2   2      560.78      601.13     10.77 o
   5   2   2      730.30      765.30     10.93 o
   6   2   2     2545.89     2657.20     29.98 o
   7   2   2      172.43      169.53      3.94 o
   8   2   2      761.92      750.10     11.53 o
   9   2   2      311.71      319.96      9.58 o
  10   2   2     1250.17     1211.17     25.74 o
  11   2   2      115.56      114.33      6.86 o
  12   2   2      526.17      520.92     14.52 o
  13   2   2       69.09       60.44      7.48 o
 -13   3   2      190.05      194.86     10.85 o
 -12   3   2      239.97      247.02      9.65 o
 -11   3   2      895.04      911.12     20.33 o
 -10   3   2      688.21      702.93     16.84 o
  -9   3   2      165.84      173.63      7.40 o
  -8   3   2      491.21      452.77     10.39 o
  -7   3   2     3362.28     3274.23     40.01 o
  -6   3   2      257.24      284.18      5.09 o
  -5   3   2     2694.20     2800.74     32.22 o
  -4   3   2      540.38      670.94      8.51 o
  -3   3   2     6803.26     6946.58     79.88 o
  -2   3   2      113.88      122.62      3.40 o
  -1   3   2      655.41      592.36     17.47 o
   0   3   2      353.91      351.30      7.71 o
   1   3   2     1411.76     1399.58     28.81 o
   2   3   2      770.78      825.76     12.03 o
   3   3   2     3254.14     3288.05     36.86 o
   4   3   2     1122.17     1282.85     15.79 o
   5   3   2     6058.97     6288.72     75.67 o
   6   3   2      736.04      787.30     10.46 o
   7   3   2     1555.04     1490.98     18.16 o
   8   3   2     1040.43     1030.94     21.08 o
   9   3   2       20.31       18.37      4.10 o
  10   3   2      682.12      711.06     16.71 o
  11   3   2      627.15      614.18     15.26 o
  12   3   2      124.94      123.10      7.22 o
  13   3   2      154.72      147.91      9.32 o
 -13   4   2       51.80       66.08      7.37 o
 -12   4   2      294.87      329.73     16.42 o
 -11   4   2       60.89       60.97      5.70 o
 -10   4   2     1081.55     1085.08     23.70 o
  -9   4   2      177.23      167.25      7.51 o
  -8   4   2      254.59      266.26      8.47 o
  -7   4   2      797.31      773.99     12.22 o
  -6   4   2     2587.03     2476.75     30.36 o
  -5   4   2      348.42      323.36      5.10 o
  -4   4   2      960.18      937.72     11.17 o
  -3   4   2      424.69      458.75     12.11 o
  -2   4   2     3432.26     3575.81     94.94 o
  -1   4   2      108.04      103.74      6.88 o
   0   4   2      223.20      236.38     11.48 o
   1   4   2      221.84      228.94      8.16 o
   2   4   2     6234.06     6467.58    136.38 o
   3   4   2      404.08      405.80     11.76 o
   4   4   2     2509.74     2608.75     33.40 o
   5   4   2      772.41      853.37     12.10 o
   6   4   2     3008.36     2944.35     41.00 o
   7   4   2     1008.58     1032.74     15.54 o
   8   4   2      244.58      234.07      8.57 o
   9   4   2      196.13      190.57      7.54 o
  10   4   2      365.77      379.46     10.88 o
  11   4   2      207.73      194.49      8.43 o
  12   4   2      102.24       98.11     12.98 o
 -12   5   2      111.34      122.26      8.33 o
 -11   5   2      744.29      777.69     21.42 o
 -10   5   2       60.43       58.31      5.38 o
  -9   5   2      102.66      101.96      6.03 o
  -8   5   2      212.73      224.16      7.63 o
  -7   5   2      986.01     1007.54     15.71 o
  -6   5   2      469.97      460.57      7.43 o
  -5   5   2      235.03      234.46      5.84 o
  -4   5   2      844.88      896.08     25.93 o
  -3   5   2     1976.90     2000.27     55.23 o
  -2   5   2      116.15      112.83      7.76 o
  -1   5   2      741.99      729.27     21.87 o
   0   5   2      545.86      536.26     16.03 o
   1   5   2     1145.59     1132.64     25.83 o
   2   5   2      297.60      322.69     11.28 o
   3   5   2     1790.51     1866.30     50.27 o
   4   5   2      407.08      447.01     13.91 o
   5   5   2      227.85      229.43      4.95 o
   6   5   2     5607.48     5666.43     77.17 o
   7   5   2      570.42      608.19     10.08 o
   8   5   2      211.84      229.50      7.59 o
   9   5   2      362.68      384.37     15.85 o
  10   5   2      300.21      294.04     11.19 o
  11   5   2      584.75      612.45     23.71 o
  12   5   2      258.41      289.85     13.91 o
 -11   6   2      116.17      123.19      8.82 o
 -10   6   2      263.70      277.44     17.04 o
  -9   6   2      343.80      355.77      9.75 o
  -8   6   2       21.50       14.40      2.83 o
  -7   6   2      127.75      114.44      4.86 o
  -6   6   2      209.59      240.46     16.72 o
  -5   6   2      159.10      166.66     10.05 o
  -4   6   2      373.98      395.85     15.16 o
  -3   6   2      313.53      325.53     13.23 o
  -2   6   2     1967.92     1974.15     52.76 o
  -1   6   2       33.41       33.94      7.99 o
   0   6   2      107.28      107.32     10.98 o
   1   6   2      201.45      189.64     19.22 o
   2   6   2      742.91      730.62     21.87 o
   3   6   2       43.91       38.77      5.26 o
   4   6   2     1949.54     1947.07     52.74 o
   5   6   2       46.72       54.02      6.24 o
   6   6   2       12.45       14.97      5.29 o
   7   6   2      201.14      197.99      5.73 o
   8   6   2      168.29      180.07      6.09 o
   9   6   2     1008.90      988.05     23.83 o
  10   6   2     1047.60     1056.42     25.56 o
  11   6   2       64.15       54.91      6.71 o
  -8   7   2      216.42      230.38     13.00 o
  -7   7   2      260.34      287.81     15.72 o
  -6   7   2      521.90      548.11     19.57 o
  -5   7   2      462.41      492.78     18.51 o
  -4   7   2      279.02      276.98     12.88 o
  -3   7   2      766.45      767.53     24.70 o
  -2   7   2       35.99       36.29      6.71 o
  -1   7   2      440.71      449.23     23.96 o
   0   7   2      481.09      480.18     23.96 o
   1   7   2      848.49      807.62     35.94 o
   2   7   2       34.07       31.04      5.82 o
   3   7   2      461.12      466.35     15.33 o
   4   7   2      764.36      761.16     23.81 o
   5   7   2       44.85       46.92     10.48 o
   6   7   2     1695.91     1642.20     65.89 o
   7   7   2      539.30      536.59     28.45 o
   8   7   2     1407.96     1371.66     58.90 o
   9   7   2      710.73      694.82     35.94 o
  -6   8   2      268.50      301.99     14.97 o
  -5   8   2      657.59      676.76     23.62 o
  -4   8   2       56.81       63.40      8.29 o
  -3   8   2      195.94      185.78     11.63 o
  -2   8   2      995.03     1026.75     44.92 o
  -1   8   2      378.98      370.37     21.46 o
   0   8   2       33.69       25.46      9.98 o
   3   8   2      418.87      386.84     22.96 o
   4   8   2      468.61      460.71     24.96 o
   5   8   2      502.27      530.10     28.45 o
   6   8   2     1244.08     1257.36     52.41 o
   7   8   2       56.21       72.88     12.98 o
  -4   9   2      442.88      426.27     26.45 o
  -3   9   2       24.10       33.94     10.98 o
  -2   9   2      110.37       94.84     13.98 o
  -1   9   2       12.90        6.99      9.98 o
  -5  -9   3      150.62      146.17      8.60 o
  -4  -9   3      116.19      132.77     15.47 o
  -3  -9   3      380.61      367.35     17.12 o
  -2  -9   3       80.18       97.83      9.81 o
  -1  -9   3      249.25      203.15     18.47 o
   0  -9   3      133.76      133.77     14.97 o
   1  -9   3       56.51       57.16      8.64 o
   2  -9   3      339.68      353.49     16.58 o
   3  -9   3      464.27      473.38     19.41 o
   4  -9   3       87.46       85.32     10.37 o
   5  -9   3       90.60       85.35     15.97 o
  -8  -8   3       78.25       81.81      8.59 o
  -7  -8   3      370.16      352.87     14.87 o
  -6  -8   3      515.60      533.30     14.72 o
  -5  -8   3       38.80       37.34      4.99 o
  -4  -8   3      231.67      221.62     17.97 o
  -3  -8   3      431.17      440.25     24.96 o
  -2  -8   3     1038.68      988.13     31.36 o
  -1  -8   3       90.23       93.81      8.64 o
   0  -8   3      441.76      418.68     19.79 o
   1  -8   3     1517.80     1488.26     30.01 o
   2  -8   3      601.65      591.18     17.19 o
   3  -8   3       89.63       76.20     10.48 o
   4  -8   3      510.19      488.05     19.21 o
   5  -8   3      340.14      362.52     11.96 o
   6  -8   3      251.19      241.90      8.27 o
   7  -8   3      136.16      125.88      6.96 o
   8  -8   3      942.08      910.46     24.43 o
 -10  -7   3       64.00       59.90     10.48 o
  -9  -7   3      187.39      176.81     24.96 o
  -8  -7   3      393.08      405.81     16.49 o
  -7  -7   3      135.74      126.43      7.47 o
  -6  -7   3       82.81       73.28      4.43 o
  -5  -7   3      865.01      874.96     21.66 o
  -4  -7   3      714.02      721.19     26.21 o
  -3  -7   3      223.72      219.14     11.17 o
  -2  -7   3      419.91      420.65      9.52 o
  -1  -7   3     2405.45     2458.78     54.04 o
   0  -7   3      139.40      138.38      5.42 o
   1  -7   3       35.96       41.87      3.31 o
   2  -7   3      166.12      161.45      4.73 o
   3  -7   3     1437.31     1447.68     28.06 o
   4  -7   3       78.02       84.00      8.45 o
   5  -7   3       29.83       30.22      3.04 o
   6  -7   3     1085.91     1047.87     22.35 o
   7  -7   3     1191.59     1197.84     25.76 o
   8  -7   3      453.37      433.14     12.34 o
   9  -7   3      155.63      159.75      8.29 o
 -11  -6   3       17.16        6.56      7.19 o
 -10  -6   3      520.98      504.53     15.91 o
  -9  -6   3      424.87      439.75     13.86 o
  -8  -6   3       40.31       34.73      7.46 o
  -7  -6   3      272.24      275.79     10.31 o
  -6  -6   3      329.91      350.37      9.38 o
  -5  -6   3      690.42      680.72     13.02 o
  -4  -6   3       94.14       89.00      3.88 o
  -3  -6   3      942.76      996.59     15.63 o
  -2  -6   3      671.85      671.55     11.74 o
  -1  -6   3       74.20       80.61      4.41 o
   0  -6   3     1532.05     1555.21     29.89 o
   1  -6   3      800.54      764.53     36.75 o
   2  -6   3     1625.79     1617.31     29.52 o
   3  -6   3       36.63       35.48      2.51 o
   4  -6   3      437.94      439.57      8.57 o
   5  -6   3      485.74      500.34      9.75 o
   6  -6   3      227.57      231.67     10.37 o
   7  -6   3      134.36      121.51      6.42 o
   8  -6   3      958.42      948.52     21.52 o
   9  -6   3      264.64      288.64     10.09 o
  10  -6   3      275.59      273.89     10.02 o
  11  -6   3      143.49      149.02     16.72 o
 -12  -5   3        2.25        0.07      6.22 o
 -11  -5   3       98.68       94.44      8.02 o
 -10  -5   3      176.80      191.67     11.06 o
  -9  -5   3     1359.88     1311.94     31.02 o
  -8  -5   3      353.43      360.69     11.61 o
  -7  -5   3      326.05      328.41      8.69 o
  -6  -5   3      155.24      147.21      4.56 o
  -5  -5   3      568.56      577.48      8.76 o
  -4  -5   3      581.89      572.88      9.93 o
  -3  -5   3      373.79      398.75      6.85 o
  -2  -5   3     1522.86     1600.54     24.27 o
  -1  -5   3     1286.53     1233.18     19.17 o
   0  -5   3       62.18       57.70      2.89 o
   1  -5   3      239.23      258.40      6.20 o
   2  -5   3      346.34      347.06      6.41 o
   3  -5   3     2707.64     2758.61     40.98 o
   4  -5   3      872.00      899.30     14.67 o
   5  -5   3     1109.93     1081.40     15.27 o
   6  -5   3      176.41      182.21      5.49 o
   7  -5   3      360.79      373.14      8.16 o
   8  -5   3      132.07      128.25      6.57 o
   9  -5   3      157.51      169.21      7.82 o
  10  -5   3       12.02        9.34      5.59 o
  11  -5   3      385.10      403.99     14.86 o
  12  -5   3       75.97       82.94     10.19 o
 -13  -4   3        9.40       14.03      7.80 o
 -12  -4   3        3.25       -1.09      5.92 o
 -11  -4   3      301.00      285.61     11.41 o
 -10  -4   3      731.54      726.38     20.63 o
  -9  -4   3      214.25      241.36      7.64 o
  -8  -4   3      201.75      199.63      6.67 o
  -7  -4   3      291.13      278.99      6.22 o
  -6  -4   3     2056.01     2024.80     28.95 o
  -5  -4   3      971.80     1032.28     12.38 o
  -4  -4   3     1159.70     1138.93     14.73 o
  -3  -4   3      987.33      996.42     17.67 o
  -2  -4   3     7792.25     8074.77    117.63 o
  -1  -4   3      410.62      425.82      6.71 o
   0  -4   3      725.54      698.66     11.30 o
   1  -4   3     1154.58     1129.90     23.68 o
   2  -4   3     2587.32     2579.32     35.74 o
   3  -4   3      670.56      698.64     10.62 o
   4  -4   3     2504.65     2481.47     29.48 o
   5  -4   3      275.72      275.86      4.55 o
   6  -4   3      590.40      581.05      9.19 o
   7  -4   3      377.33      381.83      7.29 o
   8  -4   3      502.49      520.90     10.80 o
   9  -4   3      204.26      200.66      6.52 o
  10  -4   3      218.06      221.36     10.37 o
  11  -4   3      108.02      109.10      8.13 o
  12  -4   3      482.08      492.39     20.24 o
 -13  -3   3      357.76      344.90     17.12 o
 -12  -3   3       32.30       34.12      6.52 o
 -11  -3   3      491.87      454.37     12.72 o
 -10  -3   3      443.90      421.44     10.43 o
  -9  -3   3     1528.37     1530.88     28.16 o
  -8  -3   3      460.02      471.97      8.41 o
  -7  -3   3      283.24      256.84      5.07 o
  -6  -3   3      361.38      357.14      5.90 o
  -5  -3   3     4489.46     4437.00     51.47 o
  -4  -3   3     1472.34     1562.82     17.89 o
  -3  -3   3      431.71      500.73      6.47 o
  -2  -3   3      979.45     1060.86     15.18 o
  -1  -3   3     4629.34     4706.49     63.24 o
   0  -3   3      242.52      255.58      4.92 o
   1  -3   3      421.96      433.16      7.28 o
   2  -3   3       73.14       66.34      2.46 o
   3  -3   3     5647.85     5496.28     66.80 o
   4  -3   3      300.38      349.32      4.70 o
   5  -3   3      155.28      149.70      3.39 o
   6  -3   3      935.55      955.59     12.54 o
   7  -3   3     1418.80     1387.52     17.68 o
   8  -3   3      999.58     1009.07     14.68 o
   9  -3   3      187.62      177.78      6.71 o
  10  -3   3      299.66      304.34      8.87 o
  11  -3   3      592.26      613.88     17.95 o
  12  -3   3      248.76      280.59     12.04 o
  13  -3   3        6.33        0.68      7.67 o
 -13  -2   3      144.50      162.57     12.65 o
 -12  -2   3       51.82       35.47      6.60 o
 -11  -2   3      175.06      162.43      7.31 o
 -10  -2   3      718.39      732.05     13.81 o
  -9  -2   3      485.17      504.95      8.45 o
  -8  -2   3       97.71       95.59      3.53 o
  -7  -2   3      487.31      506.91      7.94 o
  -6  -2   3     3730.74     3626.99     44.70 o
  -5  -2   3       84.43       86.28      2.86 o
  -4  -2   3      421.65      402.18      5.31 o
  -3  -2   3      215.21      245.35      3.47 o
  -2  -2   3      138.41      161.36      3.41 o
  -1  -2   3     1347.85     1394.14     17.21 o
   0  -2   3     2968.86     3063.25     40.15 o
   1  -2   3      783.58      758.62     13.11 o
   2  -2   3     1703.61     1619.81     19.03 o
   3  -2   3       12.48        6.78      1.11 o
   4  -2   3     1717.99     1655.15     18.80 o
   5  -2   3       84.70       84.59      2.60 o
   6  -2   3     2246.32     2263.74     27.03 o
   7  -2   3      355.45      372.60      6.13 o
   8  -2   3      932.05      900.58     12.23 o
   9  -2   3       16.82       13.24      2.72 o
  10  -2   3      451.31      435.16     10.84 o
  11  -2   3      142.09      132.29      6.47 o
  12  -2   3     1254.15     1278.06     31.88 o
  13  -2   3        0.86        2.50      8.74 o
 -14  -1   3      155.68      150.74     18.47 o
 -13  -1   3      193.68      182.58     13.40 o
 -12  -1   3       57.14       48.84      5.77 o
 -11  -1   3      616.84      601.33     11.82 o
 -10  -1   3      349.01      339.33      6.79 o
  -9  -1   3      440.69      436.55      7.42 o
  -8  -1   3      145.25      154.86      4.35 o
  -7  -1   3     1483.99     1455.79     19.77 o
  -6  -1   3      889.52      937.31     13.02 o
  -5  -1   3     7811.95     7934.43     94.86 o
  -4  -1   3      329.74      320.27      4.82 o
  -3  -1   3      615.76      638.57      7.37 o
  -2  -1   3     2690.07     2798.58     32.31 o
  -1  -1   3    12385.30    12985.19    151.26 o
   0  -1   3      374.14      388.25      5.30 o
   1  -1   3      952.67      987.27     12.54 o
   2  -1   3     1063.49     1132.32     11.35 o
   3  -1   3     1646.35     1565.28     16.17 o
   4  -1   3      159.96      165.15      3.15 o
   5  -1   3      174.66      164.38      3.29 o
   6  -1   3      265.28      281.22      4.86 o
   7  -1   3     2515.00     2425.07     29.92 o
   8  -1   3     1132.08     1144.69     15.85 o
   9  -1   3       87.49       79.43      3.48 o
  10  -1   3      538.98      529.43      9.07 o
  11  -1   3     1673.16     1672.69     30.78 o
  12  -1   3       52.92       54.67      6.68 o
  13  -1   3      431.01      466.70     27.45 o
  14  -1   3        4.04        5.99     12.48 o
 -14   0   3      204.79      186.36     14.10 o
 -13   0   3        8.16        4.89      6.52 o
 -12   0   3      359.86      337.46     11.60 o
 -11   0   3       20.27       19.59      4.26 o
 -10   0   3     1948.32     1915.93     25.27 o
  -9   0   3      182.12      185.36      4.88 o
  -8   0   3        4.07       -2.10      2.10 o
  -7   0   3      118.00      134.74      3.71 o
  -6   0   3     6547.87     6665.33     76.53 o
  -5   0   3        1.04        0.72      1.50 o
  -4   0   3     3233.32     3187.32     36.89 o
  -3   0   3      847.00      784.89      9.33 o
  -2   0   3    12599.08    12842.54    140.60 o
  -1   0   3     1702.78     1678.26     17.87 o
   0   0   3     3724.51     3807.57     40.15 o
   1   0   3      925.03      946.47      9.66 o
   2   0   3     7139.78     7078.19     66.56 o
   3   0   3      151.80      121.36      2.79 o
   4   0   3     4111.09     4046.60     44.65 o
   5   0   3       20.60       21.58      1.75 o
   6   0   3     1700.85     1673.98     21.37 o
   7   0   3       54.25       44.94      2.51 o
   8   0   3     2063.57     1939.79     24.98 o
   9   0   3       77.18       73.07      3.49 o
  10   0   3     1168.22     1185.75     16.67 o
  11   0   3       11.60       13.22      4.11 o
  12   0   3     1034.96     1041.32     23.70 o
  13   0   3       45.02       47.87      7.27 o
  14   0   3      122.74      109.31     15.97 o
 -14   1   3      157.18      163.90     10.47 o
 -13   1   3      240.03      234.51     12.92 o
 -12   1   3       53.75       45.34      5.90 o
 -11   1   3      713.00      675.01     16.01 o
 -10   1   3      324.47      302.02      9.97 o
  -9   1   3      385.86      378.86      7.13 o
  -8   1   3      160.18      170.74      4.41 o
  -7   1   3     1418.71     1391.98     18.57 o
  -6   1   3      950.88      995.19     12.31 o
  -5   1   3     7714.75     7821.13     82.33 o
  -4   1   3      326.38      325.71      4.40 o
  -3   1   3      538.91      562.56      7.25 o
  -2   1   3     2745.66     2803.15     41.52 o
  -1   1   3    12824.78    13208.86    149.11 o
   0   1   3      356.65      378.37      5.39 o
   1   1   3      980.15     1007.50     15.14 o
   2   1   3     1076.80     1115.15     16.10 o
   3   1   3     1479.91     1378.25     15.85 o
   4   1   3      172.67      177.87      2.98 o
   5   1   3      182.42      170.48      3.17 o
   6   1   3      271.71      288.94      5.07 o
   7   1   3     2414.31     2303.55     31.52 o
   8   1   3     1170.35     1185.60     15.80 o
   9   1   3       70.64       61.37      3.19 o
  10   1   3      557.25      532.85     13.52 o
  11   1   3     1674.46     1654.48     34.10 o
  12   1   3       69.55       69.03      6.47 o
  13   1   3      415.07      420.94     15.25 o
  14   1   3        6.43        6.64      7.02 o
 -13   2   3      172.97      175.75     10.66 o
 -12   2   3       46.86       35.63      5.69 o
 -11   2   3      189.66      176.99      8.35 o
 -10   2   3      686.01      668.62     16.58 o
  -9   2   3      461.59      489.84     10.18 o
  -8   2   3      120.71      115.12      3.71 o
  -7   2   3      487.56      508.17      7.42 o
  -6   2   3     3711.04     3639.38     42.33 o
  -5   2   3       89.29       95.55      2.85 o
  -4   2   3      392.95      369.49      5.72 o
  -3   2   3      188.54      210.73      3.58 o
  -2   2   3      264.98      296.00      5.72 o
  -1   2   3     1376.46     1445.65     16.62 o
   0   2   3     3185.19     3266.52     40.35 o
   1   2   3      834.38      811.39      8.98 o
   2   2   3     1584.64     1512.94     16.57 o
   3   2   3       14.92        9.08      1.29 o
   4   2   3     1748.19     1622.27     30.15 o
   5   2   3       92.86       86.03      2.65 o
   6   2   3     2215.04     2244.08     25.54 o
   7   2   3      357.79      374.14      6.02 o
   8   2   3      787.75      766.05     12.48 o
   9   2   3       15.06       16.90      4.17 o
  10   2   3      453.22      429.25     11.90 o
  11   2   3      161.45      148.83      7.71 o
  12   2   3     1259.06     1263.68     27.43 o
  13   2   3        2.26        3.57      5.86 o
 -13   3   3      365.56      382.15     15.48 o
 -12   3   3       39.05       34.50      6.33 o
 -11   3   3      467.17      445.76     12.85 o
 -10   3   3      390.62      374.80     11.40 o
  -9   3   3     1664.59     1621.20     31.69 o
  -8   3   3      468.18      474.31     10.53 o
  -7   3   3      246.91      218.27      5.06 o
  -6   3   3      323.77      324.66      6.00 o
  -5   3   3     4473.83     4416.05     50.99 o
  -4   3   3     1459.20     1567.95     18.60 o
  -3   3   3      482.64      552.84      6.81 o
  -2   3   3     1012.27     1082.14     16.40 o
  -1   3   3     4487.74     4701.54    120.52 o
   0   3   3      215.03      218.13      8.38 o
   1   3   3      407.31      437.67     10.63 o
   2   3   3       54.91       48.14      1.53 o
   3   3   3     5718.46     5654.99     63.70 o
   4   3   3      282.47      340.68      5.01 o
   5   3   3      173.68      166.64      3.55 o
   6   3   3      973.99      985.23     12.97 o
   7   3   3     1464.59     1427.99     17.43 o
   8   3   3      926.59      900.69     20.01 o
   9   3   3      183.78      175.59      7.40 o
  10   3   3      291.42      293.73      9.58 o
  11   3   3      578.07      587.83     15.20 o
  12   3   3      269.87      282.37     11.70 o
  13   3   3        1.90       -2.14      7.23 o
 -13   4   3       20.74       24.76      6.41 o
 -12   4   3        3.73        0.00      5.54 o
 -11   4   3      265.22      244.32      9.44 o
 -10   4   3      810.28      800.77     18.02 o
  -9   4   3      198.26      225.05      8.21 o
  -8   4   3      183.46      179.46      7.39 o
  -7   4   3      281.04      270.91      6.01 o
  -6   4   3     2082.65     2027.23     27.05 o
  -5   4   3      977.46     1028.81     12.69 o
  -4   4   3     1152.15     1165.25     13.86 o
  -3   4   3     1058.42     1086.22     18.01 o
  -2   4   3     7919.49     8409.72    209.46 o
  -1   4   3      417.50      445.74     14.47 o
   0   4   3      824.72      804.63     30.45 o
   1   4   3     1170.74     1152.02     25.06 o
   2   4   3     2524.96     2641.45     55.02 o
   3   4   3      650.74      705.45     13.82 o
   4   4   3     2494.50     2520.48     32.48 o
   5   4   3      302.96      307.92      4.82 o
   6   4   3      563.08      557.98      8.70 o
   7   4   3      402.16      400.46      6.90 o
   8   4   3      585.44      573.52     13.14 o
   9   4   3      221.11      199.25      7.72 o
  10   4   3      196.60      208.19      8.32 o
  11   4   3      110.15      111.57      7.85 o
  12   4   3      423.43      458.26     18.88 o
 -12   5   3        9.80        6.17      5.61 o
 -11   5   3      110.22       97.46      9.44 o
 -10   5   3      152.91      176.84      7.97 o
  -9   5   3     1255.60     1234.95     26.00 o
  -8   5   3      320.43      319.37      9.49 o
  -7   5   3      379.37      380.41      6.95 o
  -6   5   3      180.78      171.87      3.97 o
  -5   5   3      537.16      548.23     12.15 o
  -4   5   3      566.39      567.47     15.07 o
  -3   5   3      397.99      435.43     14.62 o
  -2   5   3     1539.02     1672.38     44.47 o
  -1   5   3     1528.97     1473.61     37.76 o
   0   5   3       52.17       39.43      7.99 o
   1   5   3      234.47      249.61      8.11 o
   2   5   3      351.30      358.69     10.08 o
   3   5   3     2676.09     2766.44     71.98 o
   4   5   3      840.01      873.28     25.19 o
   5   5   3     1086.86     1073.43     15.47 o
   6   5   3      168.60      180.18      4.29 o
   7   5   3      333.21      355.08      6.90 o
   8   5   3      156.76      151.87      6.34 o
   9   5   3      177.75      183.93      8.46 o
  10   5   3       24.08       21.67      5.14 o
  11   5   3      425.50      441.26     16.59 o
  12   5   3       79.67       90.84      8.95 o
 -11   6   3       22.48        6.11      4.89 o
 -10   6   3      522.19      502.73     15.16 o
  -9   6   3      394.79      395.15     10.91 o
  -8   6   3       48.65       39.64      2.67 o
  -7   6   3      285.54      300.77      7.86 o
  -6   6   3      354.15      368.67     14.81 o
  -5   6   3      661.03      673.63     22.23 o
  -4   6   3      113.73      121.00      9.00 o
  -3   6   3      880.75      956.70     29.29 o
  -2   6   3      606.51      602.07     32.69 o
  -1   6   3       65.93       75.37      9.98 o
   0   6   3     1640.71     1711.58     62.39 o
   1   6   3      844.11      820.64     19.40 o
   2   6   3     1540.41     1532.28     42.52 o
   3   6   3       32.19       34.64      5.04 o
   4   6   3      435.79      448.34     15.13 o
   5   6   3      468.04      507.01     23.71 o
   6   6   3      260.05      266.94     11.73 o
   7   6   3      162.38      145.61      5.21 o
   8   6   3     1021.55     1002.44     23.21 o
   9   6   3      279.94      305.05     10.00 o
  10   6   3      256.40      260.39     10.06 o
  11   6   3      118.76      134.23      9.35 o
  -9   7   3      220.46      237.10     18.47 o
  -8   7   3      389.78      426.87     17.64 o
  -7   7   3      138.92      141.92     10.41 o
  -6   7   3       85.30       78.90     11.73 o
  -5   7   3      920.91      940.70     29.10 o
  -4   7   3      690.58      710.02     23.45 o
  -3   7   3      250.88      245.82     12.53 o
  -2   7   3      380.69      378.70     15.70 o
  -1   7   3     2467.81     2454.32     89.85 o
   0   7   3      158.59      188.68     15.47 o
   1   7   3       37.84       49.42      9.98 o
   2   7   3      183.08      172.49      9.53 o
   3   7   3     1416.54     1422.37     39.49 o
   4   7   3       47.39       38.93      9.98 o
   5   7   3       24.10       22.46      8.98 o
   6   7   3      980.76      951.38     43.93 o
   7   7   3     1302.11     1285.81     53.41 o
   8   7   3      404.47      378.35     24.96 o
   9   7   3      135.18      135.27     16.47 o
  -6   8   3      482.56      500.05     19.94 o
  -5   8   3       23.10       22.46      8.98 o
  -4   8   3      242.01      254.54     13.23 o
  -3   8   3      454.25      473.35     20.71 o
  -2   8   3     1101.04     1081.16     44.42 o
  -1   8   3       87.52       87.85     12.48 o
   0   8   3      371.11      352.40     22.46 o
   3   8   3       95.01       84.86     11.98 o
   4   8   3      497.80      461.71     25.46 o
   5   8   3      344.83      390.33     22.96 o
   6   8   3      196.89      184.19     17.97 o
   7   8   3      135.06      132.77     15.47 o
  -4   9   3       95.70      108.81     14.48 o
  -3   9   3      377.45      373.36     22.96 o
  -2   9   3      112.82      138.76     14.97 o
  -1   9   3      204.75      217.13     18.97 o
  -5  -9   4       98.37       88.91      7.63 o
  -4  -9   4      116.11      133.77     15.47 o
  -3  -9   4       99.97      107.43     10.52 o
  -2  -9   4      380.85      381.85     24.96 o
  -1  -9   4       75.84       68.88     12.98 o
   0  -9   4      113.39       84.36     12.98 o
   1  -9   4       43.80       45.35     10.23 o
   2  -9   4      812.52      771.43     26.65 o
   3  -9   4       11.76        8.55      7.89 o
   4  -9   4      178.86      148.27     12.14 o
   5  -9   4      153.78      138.44      9.05 o
  -8  -8   4      437.24      445.03     17.91 o
  -7  -8   4       55.73       53.70      6.87 o
  -6  -8   4        8.21        7.75      3.94 o
  -5  -8   4      120.69      118.35      7.63 o
  -4  -8   4      999.54      985.32     42.93 o
  -3  -8   4      461.11      463.21     24.96 o
  -2  -8   4       13.34       11.38      6.88 o
  -1  -8   4      253.43      247.35     12.85 o
   0  -8   4      634.29      627.00     52.66 o
   1  -8   4      658.01      619.94     32.94 o
   2  -8   4      417.97      365.20     16.22 o
   3  -8   4      462.03      460.99     18.70 o
   4  -8   4     1054.93     1092.83     34.24 o
   5  -8   4       48.98       48.35      3.77 o
   6  -8   4       26.73       27.00      4.19 o
   7  -8   4      231.69      257.73     11.38 o
  -9  -7   4     1213.44     1189.62     37.24 o
  -8  -7   4      174.03      162.68     10.31 o
  -7  -7   4       87.50       85.41     12.73 o
  -6  -7   4      166.55      159.29      7.31 o
  -5  -7   4      574.82      577.11     15.30 o
  -4  -7   4      273.78      298.26     12.71 o
  -3  -7   4      912.89      944.70     22.16 o
  -2  -7   4      731.71      742.26     15.07 o
  -1  -7   4      126.85      113.75      4.19 o
   0  -7   4       82.26       91.68      4.56 o
   1  -7   4      652.42      658.69     12.49 o
   2  -7   4     2043.89     2035.01     33.52 o
   3  -7   4     1801.60     1769.31     49.77 o
   4  -7   4       15.14       20.17      7.03 o
   5  -7   4       25.98       23.08      3.29 o
   6  -7   4      392.46      396.80     10.75 o
   7  -7   4      720.26      712.16     16.79 o
   8  -7   4      382.92      400.98     11.88 o
   9  -7   4      447.27      424.13     14.56 o
 -11  -6   4      144.50      145.86     11.75 o
 -10  -6   4      107.56      109.33      9.58 o
  -9  -6   4       23.78       26.75      5.44 o
  -8  -6   4      681.33      662.39     18.31 o
  -7  -6   4      701.11      706.59     18.28 o
  -6  -6   4       35.46       27.23      3.48 o
  -5  -6   4       17.26       16.52      2.83 o
  -4  -6   4      861.40      881.97     14.59 o
  -3  -6   4      346.17      352.68      7.43 o
  -2  -6   4       89.61       85.31      3.50 o
  -1  -6   4      662.19      698.07     11.73 o
   0  -6   4      243.31      253.69      5.40 o
   1  -6   4       91.25       98.81      4.05 o
   2  -6   4      144.44      149.02      4.76 o
   3  -6   4      577.74      584.18     10.41 o
   4  -6   4     1095.19     1103.98     18.17 o
   5  -6   4      187.69      184.04      5.08 o
   6  -6   4      225.92      236.31      7.87 o
   7  -6   4      316.75      322.30      9.48 o
   8  -6   4     1346.63     1381.17     29.32 o
   9  -6   4      376.68      374.54     11.37 o
  10  -6   4      220.53      207.53     10.32 o
  11  -6   4       75.54       83.38      9.94 o
 -12  -5   4      148.96      174.96     13.15 o
 -11  -5   4       22.39       13.36      5.78 o
 -10  -5   4      197.28      186.57      9.45 o
  -9  -5   4      571.59      596.48     17.84 o
  -8  -5   4      303.16      294.80     11.03 o
  -7  -5   4      265.15      265.95      7.10 o
  -6  -5   4      294.84      299.80      7.28 o
  -5  -5   4     1151.14     1171.10     16.32 o
  -4  -5   4      160.68      152.12      3.44 o
  -3  -5   4       96.67       97.71      3.41 o
  -2  -5   4      669.55      693.78     11.26 o
  -1  -5   4     2792.75     2894.88     46.24 o
   0  -5   4      147.34      170.22      4.12 o
   1  -5   4      430.42      379.67     10.23 o
   2  -5   4      345.18      319.59      6.87 o
   3  -5   4     1343.42     1319.05     20.55 o
   4  -5   4      232.98      237.31      5.67 o
   5  -5   4     1323.75     1312.86     17.77 o
   6  -5   4      603.95      623.47     11.66 o
   7  -5   4      270.67      285.22      7.27 o
   8  -5   4      167.82      157.40      7.31 o
   9  -5   4      767.90      816.76     19.09 o
  10  -5   4      579.60      611.14     15.90 o
  11  -5   4      164.60      178.82     12.57 o
  12  -5   4       29.13       30.95     10.98 o
 -12  -4   4      363.48      373.44     14.19 o
 -11  -4   4      194.68      191.08      9.97 o
 -10  -4   4      220.36      202.28      9.34 o
  -9  -4   4      102.97      114.72      5.70 o
  -8  -4   4     1542.46     1478.17     26.62 o
  -7  -4   4      305.46      297.67      6.70 o
  -6  -4   4      410.91      372.48      7.16 o
  -5  -4   4       83.88       91.94      2.75 o
  -4  -4   4     3028.29     2940.63     34.30 o
  -3  -4   4      518.16      512.81      9.50 o
  -2  -4   4      285.61      299.18      5.58 o
  -1  -4   4     1234.38     1256.51     21.07 o
   0  -4   4     7902.53     8122.31    117.85 o
   1  -4   4      713.59      717.15     15.31 o
   2  -4   4      941.87     1034.23     17.80 o
   3  -4   4      163.36      161.44      3.80 o
   4  -4   4     2784.65     2813.99     33.83 o
   5  -4   4      374.52      353.42      5.45 o
   6  -4   4       80.53       68.61      3.05 o
   7  -4   4      181.12      181.84      5.91 o
   8  -4   4      725.79      735.21     13.43 o
   9  -4   4        8.00        4.93      3.37 o
  10  -4   4      250.79      253.91     10.97 o
  11  -4   4      113.15      121.92      8.57 o
  12  -4   4      267.65      279.06     15.78 o
 -13  -3   4      406.17      437.34     19.41 o
 -12  -3   4      135.13      123.07      8.68 o
 -11  -3   4       32.51       28.48      5.43 o
 -10  -3   4       97.51       86.82      5.23 o
  -9  -3   4      849.71      864.89     16.56 o
  -8  -3   4       54.29       39.05      2.99 o
  -7  -3   4      506.34      507.16      8.23 o
  -6  -3   4      110.94       99.37      3.37 o
  -5  -3   4     1624.87     1466.70     17.82 o
  -4  -3   4     1878.81     2002.57     23.57 o
  -3  -3   4      992.59      975.09     11.45 o
  -2  -3   4      383.32      386.49      6.20 o
  -1  -3   4     9007.75     9097.66    123.91 o
   0  -3   4      286.00      303.97      5.86 o
   1  -3   4     4169.90     4178.48     56.79 o
   2  -3   4      602.77      642.64      8.83 o
   3  -3   4     5045.10     5147.35     56.63 o
   4  -3   4      849.03      914.44     10.40 o
   5  -3   4     2609.48     2497.22     28.82 o
   6  -3   4      245.25      236.32      4.71 o
   7  -3   4      761.25      735.22     10.10 o
   8  -3   4       59.55       58.40      3.38 o
   9  -3   4      772.27      779.75     15.84 o
  10  -3   4      174.27      165.33      7.04 o
  11  -3   4      273.30      263.65     11.61 o
  12  -3   4      439.98      456.59     19.21 o
  13  -3   4      455.74      517.83     20.79 o
 -13  -2   4       51.36       50.67      7.25 o
 -12  -2   4      398.75      391.60     13.90 o
 -11  -2   4      158.10      148.80      6.82 o
 -10  -2   4      614.71      602.89     12.31 o
  -9  -2   4      109.14       96.82      3.79 o
  -8  -2   4      538.57      535.70      8.41 o
  -7  -2   4      393.79      441.76      7.26 o
  -6  -2   4     1075.58     1066.20     14.08 o
  -5  -2   4      491.89      542.76      7.64 o
  -4  -2   4     1557.30     1392.37     15.65 o
  -3  -2   4      727.72      702.86      8.77 o
  -2  -2   4      267.07      254.33      3.47 o
  -1  -2   4      147.45      159.43      3.04 o
   0  -2   4     4165.31     4215.03     56.47 o
   1  -2   4     1232.21     1283.81     16.40 o
   2  -2   4     3353.39     3539.79     41.32 o
   3  -2   4      508.43      586.74      6.46 o
   4  -2   4     3250.96     3220.51     34.75 o
   5  -2   4       61.95       57.72      2.11 o
   6  -2   4       24.36       20.36      2.00 o
   7  -2   4       40.77       36.95      2.38 o
   8  -2   4     1369.96     1333.50     18.01 o
   9  -2   4      411.39      399.01      7.42 o
  10  -2   4      449.83      423.12     10.62 o
  11  -2   4       29.76       28.18      4.70 o
  12  -2   4      580.37      569.62     18.04 o
  13  -2   4      117.08      111.93     10.73 o
 -14  -1   4       39.46       32.94     12.98 o
 -13  -1   4      525.87      526.34     21.00 o
 -12  -1   4       25.84       20.64      5.33 o
 -11  -1   4      157.02      152.02      6.40 o
 -10  -1   4       13.72       10.04      2.81 o
  -9  -1   4     1482.65     1428.17     18.92 o
  -8  -1   4       98.59      102.62      3.67 o
  -7  -1   4      232.79      219.64      4.61 o
  -6  -1   4      575.63      601.47      8.67 o
  -5  -1   4     8701.08     8975.43    101.07 o
  -4  -1   4      180.88      177.54      3.49 o
  -3  -1   4      836.75      816.13      9.42 o
  -2  -1   4      597.25      613.52      8.16 o
  -1  -1   4     8347.03     8684.61    100.42 o
   0  -1   4      465.66      471.51      5.64 o
   1  -1   4     5521.97     5648.07     66.21 o
   2  -1   4      113.87      127.37      2.30 o
   3  -1   4     1228.12     1205.87     13.34 o
   4  -1   4      177.23      195.89      3.57 o
   5  -1   4     4216.68     4316.73     47.25 o
   6  -1   4       67.48       61.01      2.40 o
   7  -1   4      822.06      804.80     11.40 o
   8  -1   4      124.72      133.96      4.12 o
   9  -1   4     1745.22     1744.37     22.39 o
  10  -1   4      423.20      422.71      8.01 o
  11  -1   4      208.62      201.82      7.99 o
  12  -1   4      422.04      432.82     15.08 o
  13  -1   4      365.48      383.85     25.46 o
 -14   0   4      203.07      225.07     22.21 o
 -13   0   4      226.91      224.68     11.69 o
 -12   0   4     1036.29     1012.40     23.19 o
 -11   0   4      189.30      182.49      7.29 o
 -10   0   4      544.30      548.98      9.18 o
  -9   0   4       54.55       46.78      2.97 o
  -8   0   4     1368.70     1324.22     17.72 o
  -7   0   4      249.27      316.56      5.76 o
  -6   0   4      928.68      878.98     11.31 o
  -5   0   4      516.43      522.68      7.21 o
  -4   0   4     9507.90     9535.78    114.74 o
  -3   0   4      658.64      646.50      8.66 o
  -2   0   4     1892.70     1924.37     22.46 o
  -1   0   4      170.43      178.55      2.66 o
   0   0   4    50301.97    46603.68    896.22 o
   1   0   4      241.16      233.98      2.79 o
   2   0   4       57.31       44.13      1.74 o
   3   0   4      268.03      234.81      3.60 o
   4   0   4     3067.40     2938.19     32.72 o
   5   0   4       73.44       82.75      2.63 o
   6   0   4      154.22      161.39      3.84 o
   7   0   4        4.59        6.43      1.98 o
   8   0   4     1412.50     1346.47     18.01 o
   9   0   4        0.79        0.97      2.40 o
  10   0   4      209.75      188.05      5.32 o
  11   0   4       12.67       12.12      4.08 o
  12   0   4       37.40       40.87      5.86 o
  13   0   4       25.36       21.69      6.52 o
 -14   1   4       51.21       68.98      8.35 o
 -13   1   4      518.18      480.26     16.68 o
 -12   1   4       39.25       30.13      5.67 o
 -11   1   4      148.12      139.44      7.42 o
 -10   1   4       22.18       19.23      4.68 o
  -9   1   4     1426.27     1366.09     18.76 o
  -8   1   4      113.44      112.96      3.78 o
  -7   1   4      203.79      194.61      4.51 o
  -6   1   4      543.41      582.30      8.11 o
  -5   1   4     8459.28     8743.62     96.85 o
  -4   1   4      207.15      203.55      3.38 o
  -3   1   4      789.81      775.43      9.38 o
  -2   1   4      600.79      618.90      8.16 o
  -1   1   4     8398.21     8725.55    105.36 o
   0   1   4      462.50      461.80      6.96 o
   1   1   4     5686.26     5770.62     73.61 o
   2   1   4      126.70      135.93      2.43 o
   3   1   4     1514.08     1481.65     15.85 o
   4   1   4      190.37      212.41      3.33 o
   5   1   4     4171.61     4205.49     45.01 o
   6   1   4       64.67       61.30      2.46 o
   7   1   4      834.08      797.27     11.23 o
   8   1   4      152.13      159.71      4.28 o
   9   1   4     1624.78     1624.75     22.11 o
  10   1   4      448.59      447.76     12.08 o
  11   1   4      215.01      201.96      9.94 o
  12   1   4      467.17      490.10     13.70 o
  13   1   4      418.85      426.69     17.63 o
 -13   2   4       60.27       67.69      7.46 o
 -12   2   4      397.68      385.99     14.05 o
 -11   2   4      177.73      169.71      8.04 o
 -10   2   4      639.11      608.29     14.97 o
  -9   2   4       96.08       80.69      5.48 o
  -8   2   4      506.17      488.72      8.55 o
  -7   2   4      400.28      453.12      6.84 o
  -6   2   4     1042.46     1039.69     13.25 o
  -5   2   4      453.76      503.98      7.03 o
  -4   2   4     1495.04     1314.36     17.15 o
  -3   2   4      707.50      687.60      8.71 o
  -2   2   4      242.28      228.56      3.59 o
  -1   2   4      162.06      173.08      2.87 o
   0   2   4     4079.62     4120.43     53.12 o
   1   2   4     1191.15     1245.29     15.56 o
   2   2   4     3374.23     3614.45     39.04 o
   3   2   4      468.80      543.00      7.24 o
   4   2   4     3331.37     3300.20     48.51 o
   5   2   4       69.70       60.04      2.09 o
   6   2   4       33.15       29.79      1.81 o
   7   2   4       44.25       42.30      2.31 o
   8   2   4     1359.17     1343.37     18.83 o
   9   2   4      398.31      385.85     10.82 o
  10   2   4      417.36      403.79     11.58 o
  11   2   4       40.68       36.21      5.21 o
  12   2   4      651.98      623.78     16.07 o
  13   2   4      130.59      119.87      8.83 o
 -13   3   4      422.69      466.68     15.92 o
 -12   3   4      155.66      140.16      8.91 o
 -11   3   4       27.93       18.85      4.97 o
 -10   3   4      100.95       83.86      7.28 o
  -9   3   4      762.49      774.57     18.15 o
  -8   3   4       58.31       43.24      3.81 o
  -7   3   4      564.27      567.43      8.79 o
  -6   3   4      137.14      127.18      3.21 o
  -5   3   4     1601.53     1457.70     17.62 o
  -4   3   4     1844.55     1977.64     23.38 o
  -3   3   4      893.10      881.60     11.18 o
  -2   3   4      371.15      381.50      5.30 o
  -1   3   4     9200.12     9388.05    165.12 o
   0   3   4      286.93      293.81      6.48 o
   1   3   4     3940.78     4165.60     56.44 o
   2   3   4      592.51      625.38      7.43 o
   3   3   4     5007.35     5194.36     59.13 o
   4   3   4      827.23      882.57     11.12 o
   5   3   4     2706.81     2591.37     31.34 o
   6   3   4      291.45      284.40      4.90 o
   7   3   4      717.64      693.56     11.60 o
   8   3   4       52.78       49.50      4.35 o
   9   3   4      741.54      764.57     17.31 o
  10   3   4      167.36      156.24      7.43 o
  11   3   4      294.81      285.53     12.68 o
  12   3   4      411.28      438.81     18.53 o
  13   3   4      454.16      458.06     20.12 o
 -12   4   4      365.68      394.33     13.82 o
 -11   4   4      199.05      195.86      8.65 o
 -10   4   4      186.62      166.17      7.96 o
  -9   4   4       99.77      102.73      6.27 o
  -8   4   4     1603.67     1522.30     30.18 o
  -7   4   4      356.81      350.08      7.35 o
  -6   4   4      421.02      390.03      7.17 o
  -5   4   4       64.60       69.12      2.35 o
  -4   4   4     3003.79     2918.48     33.84 o
  -3   4   4      508.64      511.96      8.67 o
  -2   4   4      293.56      330.17     11.82 o
  -1   4   4     1277.39     1367.02     36.18 o
   0   4   4     7840.38     8008.85    289.51 o
   1   4   4      641.54      666.64     16.07 o
   2   4   4      954.23     1062.82     23.23 o
   3   4   4      125.70      124.18      2.80 o
   4   4   4     2917.39     2990.14     37.66 o
   5   4   4      359.68      344.35      5.19 o
   6   4   4       93.23       84.13      3.09 o
   7   4   4      231.92      228.44      5.69 o
   8   4   4      656.36      657.68     15.44 o
   9   4   4        3.32       -3.26      3.75 o
  10   4   4      246.02      247.07     10.64 o
  11   4   4       92.18       92.64      7.48 o
  12   4   4      317.78      306.19     15.00 o
 -12   5   4      178.13      209.57     10.35 o
 -11   5   4       29.68       18.60      5.61 o
 -10   5   4      197.33      193.44      8.27 o
  -9   5   4      678.52      691.42     15.59 o
  -8   5   4      361.16      350.25      9.61 o
  -7   5   4      227.47      232.17      6.06 o
  -6   5   4      285.91      282.64      5.50 o
  -5   5   4     1163.86     1178.75     23.17 o
  -4   5   4      148.22      134.04      8.45 o
  -3   5   4      142.38      140.76     12.48 o
  -2   5   4      671.15      708.18     21.70 o
  -1   5   4     2564.38     2672.51     72.35 o
   0   5   4      140.26      163.72     13.48 o
   1   5   4      498.78      451.29     14.00 o
   2   5   4      394.56      377.15     10.01 o
   3   5   4     1359.77     1357.91     35.98 o
   4   5   4      220.09      232.22      9.59 o
   5   5   4     1177.59     1208.05     17.96 o
   6   5   4      612.07      632.60     10.00 o
   7   5   4      263.51      285.13      8.22 o
   8   5   4      200.31      178.11      7.75 o
   9   5   4      767.41      798.53     20.82 o
  10   5   4      591.43      621.39     17.42 o
  11   5   4      159.15      172.24     11.08 o
  12   5   4       41.30       37.45      7.58 o
 -11   6   4      150.85      146.94      8.24 o
 -10   6   4      108.30      108.39      7.02 o
  -9   6   4       25.67       22.55      3.97 o
  -8   6   4      665.61      669.58     13.03 o
  -7   6   4      682.83      680.31     15.05 o
  -6   6   4       25.71       26.46      6.35 o
  -5   6   4       10.26       16.02      6.17 o
  -4   6   4      928.60      944.30     27.69 o
  -3   6   4      304.13      316.12     13.77 o
  -2   6   4       83.19       78.83      7.58 o
  -1   6   4      651.88      722.27     31.95 o
   1   6   4      125.80      124.88      7.89 o
   2   6   4      138.01      146.30      7.00 o
   3   6   4      662.77      672.40     19.18 o
   4   6   4     1244.21     1268.01     33.13 o
   5   6   4      158.67      153.14      8.87 o
   6   6   4      229.22      230.61     16.47 o
   7   6   4      279.41      279.11      7.17 o
   8   6   4     1387.65     1401.82     31.84 o
   9   6   4      334.65      338.82     11.23 o
  10   6   4      188.99      191.35     12.43 o
  11   6   4       83.23       95.41      7.74 o
  -9   7   4     1238.38     1255.36     51.91 o
  -8   7   4      174.83      168.01     11.63 o
  -7   7   4       98.80      101.87      9.31 o
  -6   7   4      169.09      165.89     11.47 o
  -5   7   4      582.82      591.52     20.98 o
  -4   7   4      274.37      291.01     13.94 o
  -3   7   4      947.81      977.57     29.99 o
  -2   7   4      751.53      737.68     24.16 o
  -1   7   4      137.92      139.76     13.48 o
   0   7   4       90.48       93.34     11.98 o
   1   7   4      612.30      606.97     30.95 o
   2   7   4     2121.58     2069.97     79.36 o
   3   7   4     1670.25     1598.77     62.89 o
   4   7   4       16.50        4.49      8.49 o
   5   7   4       30.69       26.95      9.48 o
   6   7   4      354.23      364.38     22.46 o
   7   7   4      675.22      661.87     33.44 o
   8   7   4      387.09      417.29     24.96 o
   9   7   4      440.04      418.79     26.45 o
  -7   8   4       38.57       51.91     11.48 o
  -6   8   4       15.55       11.29      7.58 o
  -5   8   4      123.25      137.81     11.08 o
  -4   8   4     1005.29     1021.17     32.28 o
  -3   8   4      496.47      488.34     24.71 o
  -2   8   4       17.74       13.98      9.98 o
  -1   8   4      221.83      242.09     18.97 o
   0   8   4      753.05      753.22     32.94 o
   1   8   4      741.48      765.69     34.44 o
   3   8   4      511.79      517.62     26.45 o
   4   8   4     1062.75      976.83     42.43 o
   5   8   4       34.08       34.94     10.48 o
   6   8   4       26.11       36.94     10.48 o
  -5   9   4       72.07       71.88     12.98 o
  -4   9   4      110.53      119.80     14.97 o
  -3   9   4       83.12       93.34     13.98 o
  -2   9   4      397.49      413.79     24.46 o
  -1   9   4       59.46       49.42     12.98 o
   0   9   4      108.64      105.32     14.48 o
  -5  -9   5       86.57       92.84     14.48 o
  -4  -9   5      289.70      275.53     20.96 o
  -3  -9   5      509.67      488.67     29.45 o
  -2  -9   5      300.05      315.96     23.46 o
  -1  -9   5       63.58       55.41     12.98 o
   0  -9   5       24.00       16.97     10.98 o
   1  -9   5      284.97      281.06     15.35 o
   2  -9   5      239.15      244.77     14.62 o
   3  -9   5      149.69      158.98     12.35 o
   4  -9   5      132.51      152.74     18.47 o
   5  -9   5      104.55      107.17      9.73 o
  -8  -8   5      359.97      360.08     16.18 o
  -7  -8   5      195.91      183.66     11.25 o
  -6  -8   5       19.43       22.20      5.31 o
  -5  -8   5      346.13      361.15     13.98 o
  -4  -8   5      850.02      866.52     38.93 o
  -3  -8   5      437.97      433.76     23.96 o
  -2  -8   5      167.04      163.99     11.01 o
  -1  -8   5      343.65      337.87     14.92 o
   0  -8   5      377.73      350.90     22.96 o
   1  -8   5       65.62       56.40     11.98 o
   2  -8   5      424.08      407.40     17.25 o
   3  -8   5     1101.76     1071.80     33.52 o
   4  -8   5       87.81       96.22     10.02 o
   5  -8   5       71.67       68.43      4.32 o
   6  -8   5       95.62      110.24      6.26 o
   7  -8   5      250.58      268.86     11.45 o
  -9  -7   5      192.80      189.83     18.97 o
  -8  -7   5       71.12       61.01      7.85 o
  -7  -7   5      477.12      459.66     17.12 o
  -6  -7   5      572.27      556.18     18.46 o
  -5  -7   5       53.67       51.42     10.23 o
  -4  -7   5        5.10       11.98      8.49 o
  -3  -7   5     1829.71     1837.79     60.40 o
  -2  -7   5      154.76      166.99      6.78 o
  -1  -7   5       40.92       44.77      2.97 o
   0  -7   5      155.55      156.66      6.48 o
   1  -7   5      834.14      830.01     15.08 o
   2  -7   5      129.71      126.87      5.61 o
   3  -7   5      128.70      134.86     10.22 o
   4  -7   5     1144.66     1144.81     34.76 o
   5  -7   5     1570.46     1535.11     31.23 o
   6  -7   5      104.04      100.05      5.81 o
   7  -7   5        1.62       11.22      4.24 o
   8  -7   5      461.33      490.62     13.56 o
   9  -7   5      504.98      494.61     16.10 o
 -11  -6   5      245.19      260.00     14.39 o
 -10  -6   5       72.58       77.02     14.72 o
  -9  -6   5       54.03       58.16      7.91 o
  -8  -6   5      631.85      653.16     17.81 o
  -7  -6   5      192.58      183.13      8.46 o
  -6  -6   5       30.15       34.56      4.36 o
  -5  -6   5      353.66      355.61      7.23 o
  -4  -6   5     1199.93     1206.88     17.73 o
  -3  -6   5       24.80       27.17      2.99 o
  -2  -6   5      239.51      243.88      5.81 o
  -1  -6   5      397.36      419.68      7.76 o
   0  -6   5      510.20      490.32      8.73 o
   1  -6   5      422.49      425.69      8.52 o
   2  -6   5      511.92      507.03      9.58 o
   3  -6   5      918.95      934.96     16.85 o
   4  -6   5      861.53      895.59     16.37 o
   5  -6   5      157.70      156.82      6.08 o
   6  -6   5      353.48      344.25      9.62 o
   7  -6   5      808.13      842.52     18.89 o
   8  -6   5      334.83      352.31     10.83 o
   9  -6   5      245.42      247.23      9.52 o
  10  -6   5      532.91      538.34     17.92 o
 -12  -5   5       25.52       21.32      8.03 o
 -11  -5   5      173.90      176.11     12.22 o
 -10  -5   5      178.24      180.32      9.45 o
  -9  -5   5      400.03      411.06     13.19 o
  -8  -5   5       47.57       54.86      5.48 o
  -7  -5   5      960.37      954.53     17.54 o
  -6  -5   5      517.70      489.04     10.53 o
  -5  -5   5      316.99      327.10      6.23 o
  -4  -5   5      118.32      129.28      3.13 o
  -3  -5   5     2528.02     2545.59     38.10 o
  -2  -5   5      437.30      445.84      8.35 o
  -1  -5   5      163.41      169.95      4.42 o
   0  -5   5       61.79       54.27      2.50 o
   1  -5   5     1834.40     1795.64     30.79 o
   2  -5   5     1004.16     1035.32     23.20 o
   3  -5   5       16.22       20.44      2.47 o
   4  -5   5      222.93      232.28      4.61 o
   5  -5   5     1060.34     1069.55     16.94 o
   6  -5   5      127.99      132.25      5.42 o
   7  -5   5      606.69      626.43     12.11 o
   8  -5   5      108.23      115.53      6.60 o
   9  -5   5      638.05      677.99     16.70 o
  10  -5   5       23.25       19.30      5.00 o
  11  -5   5       91.30       98.91     10.07 o
 -12  -4   5      185.18      190.34     10.39 o
 -11  -4   5      179.80      184.48      9.98 o
 -10  -4   5       79.13       80.09      7.58 o
  -9  -4   5      472.46      435.65     10.89 o
  -8  -4   5     2279.68     2314.32     39.71 o
  -7  -4   5        1.49        2.46      2.68 o
  -6  -4   5      260.15      244.30      5.37 o
  -5  -4   5      325.96      319.88      5.29 o
  -4  -4   5     3006.05     2956.13     36.71 o
  -3  -4   5       69.83       89.55      2.56 o
  -2  -4   5     1397.34     1417.96     23.75 o
  -1  -4   5      995.79      997.40     16.85 o
   0  -4   5     4651.90     4806.38     70.39 o
   1  -4   5     1421.79     1515.04     25.24 o
   2  -4   5     3071.60     3121.33     58.79 o
   3  -4   5     1840.85     1952.19     29.03 o
   4  -4   5     3210.09     3177.39     34.51 o
   5  -4   5      141.35      139.87      3.26 o
   6  -4   5     2972.74     2979.88     38.46 o
   7  -4   5      577.85      562.49     11.37 o
   8  -4   5      635.62      640.34     12.12 o
   9  -4   5      222.55      225.90      8.58 o
  10  -4   5      364.79      360.61     13.25 o
  11  -4   5       68.46       73.83      7.41 o
  12  -4   5      144.54      161.45     12.34 o
 -13  -3   5      298.73      301.45     15.68 o
 -12  -3   5      173.49      173.86     10.51 o
 -11  -3   5      747.80      768.73     18.15 o
 -10  -3   5      283.27      288.68      8.49 o
  -9  -3   5      495.45      491.49     11.18 o
  -8  -3   5       95.91       90.75      4.02 o
  -7  -3   5     1959.82     1956.63     25.21 o
  -6  -3   5      340.53      347.09      5.83 o
  -5  -3   5     1774.76     1842.59     22.44 o
  -4  -3   5        0.55       -1.33      1.33 o
  -3  -3   5     2061.87     1966.50     23.15 o
  -2  -3   5      531.96      537.15      7.64 o
  -1  -3   5       96.06      105.59      3.57 o
   0  -3   5       71.53       70.98      2.37 o
   1  -3   5     6695.39     6510.43     85.11 o
   2  -3   5      194.93      188.63      3.88 o
   3  -3   5      309.31      369.27      4.78 o
   4  -3   5     3618.68     3950.83     42.06 o
   5  -3   5     2976.23     2917.85     32.71 o
   6  -3   5      256.38      231.83      4.55 o
   7  -3   5      765.78      759.69     10.68 o
   8  -3   5       24.35       18.80      3.23 o
   9  -3   5      790.72      767.54     14.40 o
  10  -3   5      320.07      330.76      9.32 o
  11  -3   5       27.66       23.28      6.01 o
  12  -3   5        7.45        5.39      6.95 o
  13  -3   5      320.87      310.99     16.39 o
 -13  -2   5       26.74       26.99      6.94 o
 -12  -2   5      929.99      917.60     24.59 o
 -11  -2   5      396.66      384.65     10.29 o
 -10  -2   5      115.85       94.29      5.04 o
  -9  -2   5       10.66        6.70      2.66 o
  -8  -2   5     1498.49     1497.91     20.21 o
  -7  -2   5       19.98       19.40      2.31 o
  -6  -2   5      352.38      336.34      6.15 o
  -5  -2   5      130.29      115.14      3.14 o
  -4  -2   5     2020.18     1903.67     22.11 o
  -3  -2   5     1184.91     1354.85     16.07 o
  -2  -2   5      233.68      199.49      3.06 o
  -1  -2   5      612.91      613.91      9.15 o
   0  -2   5     3088.11     3131.90     39.53 o
   1  -2   5      277.91      268.40      4.33 o
   2  -2   5      510.49      459.29      6.70 o
   3  -2   5     1219.25     1332.63     14.33 o
   4  -2   5     1437.75     1407.68     15.11 o
   5  -2   5     1755.03     1935.45     21.77 o
   6  -2   5     4285.29     4258.95     50.65 o
   7  -2   5       34.11       31.40      2.35 o
   8  -2   5      665.07      657.66      9.92 o
   9  -2   5      117.24      121.17      4.87 o
  10  -2   5     1393.29     1422.79     26.10 o
  11  -2   5      173.98      176.43      7.38 o
  12  -2   5      476.26      463.49     15.46 o
  13  -2   5      308.15      323.16     16.39 o
 -14  -1   5       22.87       38.43     14.48 o
 -13  -1   5      689.52      717.01     25.59 o
 -12  -1   5      223.81      231.57      9.79 o
 -11  -1   5      985.39      975.65     17.65 o
 -10  -1   5      146.71      139.04      4.73 o
  -9  -1   5      549.33      562.38      9.27 o
  -8  -1   5      395.01      399.05      7.06 o
  -7  -1   5     2187.01     2177.03     27.67 o
  -6  -1   5      447.75      460.55      7.11 o
  -5  -1   5     1105.12     1221.64     16.01 o
  -4  -1   5      468.54      474.18      6.33 o
  -3  -1   5     2119.93     1966.37     24.93 o
  -2  -1   5        8.77       11.59      1.29 o
  -1  -1   5     2704.77     2755.98     31.86 o
   0  -1   5       35.41       37.64      1.28 o
   1  -1   5     4470.12     4582.33     48.75 o
   2  -1   5      140.23      140.91      2.69 o
   3  -1   5     1273.74     1417.48     15.32 o
   4  -1   5      415.03      449.09      6.10 o
   5  -1   5     5270.75     5159.53     57.58 o
   6  -1   5      133.02      143.42      3.54 o
   7  -1   5       27.94       19.94      2.18 o
   8  -1   5       30.56       32.73      2.66 o
   9  -1   5     1412.42     1398.09     18.77 o
  10  -1   5      184.03      181.95      6.01 o
  11  -1   5      117.01      115.32      6.38 o
  12  -1   5       26.00       30.57      6.16 o
  13  -1   5      260.25      292.50     20.96 o
 -14   0   5        5.17       13.33      8.60 o
 -13   0   5      464.57      465.51     16.13 o
 -12   0   5      921.99      929.73     21.76 o
 -11   0   5       19.09       16.41      4.21 o
 -10   0   5       43.56       33.26      3.17 o
  -9   0   5       15.17       11.43      2.56 o
  -8   0   5     1086.45     1011.38     14.04 o
  -7   0   5     1065.34     1130.31     15.21 o
  -6   0   5     2328.77     2434.84     28.86 o
  -5   0   5        6.84        9.86      1.70 o
  -4   0   5     3300.92     3124.38     40.64 o
  -3   0   5      733.52      772.69     10.12 o
  -2   0   5     2970.17     2994.96     36.59 o
  -1   0   5       89.66       96.66      2.11 o
   0   0   5    18245.41    18759.76    189.96 o
   1   0   5      430.93      433.21      4.81 o
   2   0   5     2067.40     2097.11     24.67 o
   3   0   5      396.05      421.24      5.83 o
   4   0   5    11421.72    11887.19    129.67 o
   5   0   5     2185.69     2435.95     27.53 o
   6   0   5     2009.52     1832.28     23.33 o
   7   0   5      316.93      300.97      5.69 o
   8   0   5       22.07       14.20      2.37 o
   9   0   5       98.34       99.71      3.81 o
  10   0   5     1062.33     1058.16     15.22 o
  11   0   5      433.20      442.56     12.84 o
  12   0   5      129.56      121.64      7.66 o
  13   0   5       17.91        8.81      6.33 o
 -14   1   5       20.03       28.89      7.25 o
 -13   1   5      629.55      638.64     20.06 o
 -12   1   5      237.23      250.00     10.03 o
 -11   1   5      930.19      911.46     21.39 o
 -10   1   5      150.92      139.45      7.40 o
  -9   1   5      598.97      593.50      9.83 o
  -8   1   5      412.80      423.49      7.49 o
  -7   1   5     2201.35     2189.66     29.41 o
  -6   1   5      448.62      463.97      7.08 o
  -5   1   5     1284.59     1416.20     16.18 o
  -4   1   5      430.27      441.34      6.01 o
  -3   1   5     1990.55     1840.21     21.23 o
  -2   1   5        7.14        7.19      1.06 o
  -1   1   5     2623.99     2679.92     35.37 o
   0   1   5       30.92       31.70      1.19 o
   1   1   5     4493.58     4576.85     55.51 o
   2   1   5      131.04      130.93      2.11 o
   3   1   5     1254.06     1395.86     16.00 o
   4   1   5      426.34      465.25      6.05 o
   5   1   5     5421.75     5271.19     60.15 o
   6   1   5      130.04      141.72      3.55 o
   7   1   5       19.74       14.47      2.18 o
   8   1   5       23.45       20.90      2.47 o
   9   1   5     1375.78     1354.34     18.55 o
  10   1   5      212.94      201.48      8.21 o
  11   1   5      108.56      103.93      6.72 o
  12   1   5       32.84       35.02      5.67 o
  13   1   5      249.79      282.46     12.39 o
 -13   2   5       33.96       33.76      6.99 o
 -12   2   5      925.06      916.40     21.27 o
 -11   2   5      387.15      368.08     11.54 o
 -10   2   5      106.67       83.41      5.92 o
  -9   2   5       18.05       14.75      4.17 o
  -8   2   5     1555.27     1566.80     21.41 o
  -7   2   5       21.98       23.79      2.02 o
  -6   2   5      356.05      346.14      5.55 o
  -5   2   5      134.68      122.82      2.82 o
  -4   2   5     2192.77     2021.98     33.00 o
  -3   2   5     1133.42     1322.79     16.80 o
  -2   2   5      202.80      171.25      3.08 o
  -1   2   5      611.63      608.65      8.53 o
   0   2   5     2972.14     3016.58     37.03 o
   1   2   5      282.98      269.40      4.80 o
   2   2   5      574.59      520.25      6.74 o
   3   2   5     1270.56     1394.63     18.09 o
   4   2   5     1284.13     1244.91     20.79 o
   5   2   5     1708.37     1851.60     23.91 o
   6   2   5     4437.87     4398.03     50.45 o
   7   2   5       24.60       22.37      2.10 o
   8   2   5      765.48      751.31     11.84 o
   9   2   5      104.52      105.43      6.04 o
  10   2   5     1342.42     1367.93     28.59 o
  11   2   5      166.50      166.79      8.29 o
  12   2   5      451.01      455.49     13.43 o
  13   2   5      317.72      313.26     13.01 o
 -13   3   5      280.99      308.98     13.23 o
 -12   3   5      168.03      173.44     10.06 o
 -11   3   5      750.91      741.47     18.03 o
 -10   3   5      276.93      273.48      9.41 o
  -9   3   5      474.48      462.54     12.29 o
  -8   3   5       82.37       77.97      4.43 o
  -7   3   5     2000.65     1982.70     28.48 o
  -6   3   5      307.10      314.73      5.55 o
  -5   3   5     1814.25     1896.95     22.26 o
  -4   3   5        0.36       -1.27      1.27 o
  -3   3   5     2247.17     2163.57     24.11 o
  -2   3   5      531.29      529.69      7.09 o
  -1   3   5       89.28      100.57      2.41 o
   0   3   5       69.28       64.93      2.16 o
   1   3   5     6823.73     6957.60     80.81 o
   2   3   5      211.36      204.38      3.00 o
   3   3   5      312.95      377.50      5.15 o
   4   3   5     3542.23     3931.84     45.45 o
   5   3   5     2893.57     2846.89     35.42 o
   6   3   5      258.32      232.36      4.56 o
   7   3   5      810.96      790.83     14.62 o
   8   3   5       14.22       12.48      3.76 o
   9   3   5      791.48      773.72     17.37 o
  10   3   5      287.35      287.08      9.64 o
  11   3   5       30.05       31.89      5.15 o
  12   3   5       14.53       11.79      7.99 o
  13   3   5      303.22      303.80     16.06 o
 -12   4   5      189.56      189.35     10.34 o
 -11   4   5      182.13      180.24      8.48 o
 -10   4   5       78.80       77.90      8.29 o
  -9   4   5      452.23      423.84     11.59 o
  -8   4   5     2273.85     2293.55     44.30 o
  -7   4   5        1.24        0.94      2.55 o
  -6   4   5      225.71      208.34      5.12 o
  -5   4   5      361.23      354.08      5.14 o
  -4   4   5     3002.85     2994.32     34.37 o
  -3   4   5       74.15       95.22      3.06 o
  -2   4   5     1421.74     1486.45     27.65 o
  -1   4   5      965.41      989.09     27.71 o
   0   4   5     4771.64     4882.68    173.70 o
   1   4   5     1430.47     1562.74     40.92 o
   2   4   5     3134.94     3265.81     52.56 o
   3   4   5     1810.58     1912.47     25.35 o
   4   4   5     3276.91     3283.17     39.30 o
   5   4   5      126.68      126.48      3.18 o
   6   4   5     2785.81     2802.51     35.64 o
   7   4   5      665.31      642.04     13.64 o
   8   4   5      583.24      586.68     14.07 o
   9   4   5      205.15      205.32      7.65 o
  10   4   5      377.55      372.83     12.76 o
  11   4   5       82.97       83.97      7.27 o
  12   4   5      111.19      107.79     10.05 o
 -12   5   5       33.20       29.31      6.20 o
 -11   5   5      138.30      133.29      8.76 o
 -10   5   5      184.64      194.96      8.14 o
  -9   5   5      398.09      390.13     11.03 o
  -8   5   5       56.00       61.83      4.78 o
  -7   5   5      898.44      896.43     17.20 o
  -6   5   5      564.32      528.66      8.59 o
  -5   5   5      307.31      309.13      7.41 o
  -4   5   5      111.62      119.18      4.17 o
  -3   5   5     2587.66     2641.02     68.81 o
  -2   5   5      352.20      357.83     14.29 o
  -1   5   5      144.49      154.64      9.35 o
   0   5   5       49.66       45.42      8.98 o
   1   5   5     1748.36     1741.86     78.87 o
   2   5   5      982.75     1036.21     23.51 o
   3   5   5       18.15       23.58      3.99 o
   4   5   5      177.40      186.60      5.24 o
   5   5   5     1316.22     1344.31     21.67 o
   6   5   5      103.39      102.69      3.55 o
   7   5   5      616.39      633.96     16.39 o
   8   5   5      144.51      153.65      7.48 o
   9   5   5      654.40      683.99     18.41 o
  10   5   5       15.12        9.36      5.09 o
  11   5   5      105.61      107.08      8.64 o
 -11   6   5      234.78      241.98     10.11 o
 -10   6   5       86.12       90.51      6.25 o
  -9   6   5       56.47       69.16      4.88 o
  -8   6   5      605.91      633.16     12.59 o
  -7   6   5      230.75      216.42      6.85 o
  -6   6   5       21.82       25.38      6.88 o
  -5   6   5      334.35      342.87     14.64 o
  -4   6   5     1203.86     1216.91     35.29 o
  -3   6   5       38.36       38.20      6.52 o
  -2   6   5      244.75      245.91     12.00 o
  -1   6   5      364.98      368.37     20.96 o
   0   6   5      459.96      444.24     23.96 o
   1   6   5      418.90      405.31     21.96 o
   2   6   5      473.81      457.06     20.96 o
   3   6   5      951.32      969.98     26.96 o
   4   6   5      755.20      779.17     35.44 o
   5   6   5      145.23      141.76     13.98 o
   6   6   5      262.53      240.59     18.97 o
   7   6   5      782.01      810.56     16.91 o
   8   6   5      325.17      343.57     10.59 o
   9   6   5      227.99      239.23      9.29 o
  10   6   5      597.00      620.17     16.52 o
  -9   7   5      186.52      221.62     18.97 o
  -8   7   5       87.59       84.86     12.48 o
  -7   7   5      457.64      465.24     18.86 o
  -6   7   5      528.86      513.09     20.11 o
  -5   7   5       34.23       39.05      7.76 o
  -4   7   5       11.63       19.47      7.06 o
  -3   7   5     1883.27     1894.34     52.94 o
  -2   7   5      176.00      205.65     16.97 o
  -1   7   5       51.83       63.39     10.98 o
   0   7   5      137.53      142.76     15.47 o
   1   7   5      853.61      829.09     36.94 o
   2   7   5      126.32      121.76      9.10 o
   3   7   5      131.74      121.29     12.48 o
   4   7   5     1226.97     1234.89     50.41 o
   5   7   5     1581.53     1645.69     64.89 o
   6   7   5      135.83      129.28     13.98 o
   7   7   5        0.77       16.47      9.98 o
   8   7   5      466.27      476.19     26.95 o
   9   7   5      527.09      568.53     30.45 o
  -8   8   5      347.01      406.31     24.96 o
  -7   8   5      216.02      218.63     18.97 o
  -6   8   5       26.46       30.24      8.45 o
  -5   8   5      320.79      346.48     16.39 o
  -4   8   5      843.86      859.73     28.04 o
  -3   8   5      455.80      455.72     25.96 o
  -2   8   5      145.87      150.74     16.47 o
  -1   8   5      364.26      374.36     22.96 o
   0   8   5      391.88      377.86     22.46 o
   1   8   5       62.36       69.88     12.98 o
  -5   9   5      112.62      112.31     15.47 o
  -4   9   5      296.91      298.49     21.96 o
  -3   9   5      468.86      434.76     26.45 o
  -2   9   5      339.53      342.92     22.96 o
  -1   9   5       71.38       61.89     12.98 o
   0   9   5       23.17       36.44     12.48 o
  -5  -9   6       29.40       23.46     11.48 o
  -2  -9   6       77.49       75.87     14.48 o
  -1  -9   6       58.21       50.91     12.48 o
   0  -9   6      324.08      315.46     22.46 o
   1  -9   6      502.86      406.31     25.96 o
   2  -9   6        6.76        8.15      7.89 o
   3  -9   6      327.45      295.00     23.96 o
   4  -9   6      194.67      190.67     19.47 o
  -7  -8   6       92.03      103.14      8.96 o
  -6  -8   6      118.40      129.13      8.76 o
  -5  -8   6      511.43      500.65     26.95 o
  -4  -8   6      108.55      111.83      7.18 o
  -3  -8   6      213.04      215.13     16.47 o
  -2  -8   6      951.98      970.55     30.61 o
  -1  -8   6      549.26      528.10     29.95 o
   0  -8   6      148.73      153.74     16.47 o
   1  -8   6      446.19      401.32     24.96 o
   2  -8   6     1038.61      954.36     54.41 o
   3  -8   6      350.71      357.68     24.21 o
   4  -8   6       33.84       34.32      8.03 o
   5  -8   6      102.51      107.16      5.75 o
   6  -8   6      479.62      508.59     14.27 o
   7  -8   6      389.45      411.03     13.80 o
  -9  -7   6      205.56      185.51     26.95 o
  -8  -7   6       94.96       99.73     14.97 o
  -7  -7   6      291.97      308.72     13.67 o
  -6  -7   6      214.37      212.96     10.25 o
  -5  -7   6      177.60      179.41      8.47 o
  -4  -7   6      559.44      562.65     18.05 o
  -3  -7   6     1433.66     1395.12     55.41 o
  -2  -7   6      243.28      242.15      8.58 o
  -1  -7   6      104.31      110.57      5.74 o
   0  -7   6      873.79      882.98     15.97 o
   1  -7   6      408.66      416.71     14.73 o
   2  -7   6       42.25       22.96      8.98 o
   3  -7   6      706.33      671.40     25.21 o
   4  -7   6      483.29      473.64     18.34 o
   5  -7   6      112.76      109.28      5.98 o
   6  -7   6      121.97      106.47      6.08 o
   7  -7   6      492.10      497.11     13.54 o
   8  -7   6      790.52      825.05     19.56 o
   9  -7   6      291.51      283.89     11.81 o
 -11  -6   6        6.63       15.36      8.74 o
 -10  -6   6      251.42      247.37     14.14 o
  -9  -6   6      262.07      270.20     14.14 o
  -8  -6   6      314.72      314.73     14.21 o
  -7  -6   6       64.87       57.56      6.65 o
  -6  -6   6      763.11      764.15     18.78 o
  -5  -6   6      610.64      621.68     15.67 o
  -4  -6   6      243.75      250.25      6.31 o
  -3  -6   6       86.92      102.78      4.65 o
  -2  -6   6      572.76      563.42     11.84 o
  -1  -6   6      205.63      212.91      5.57 o
   0  -6   6       38.96       45.95      2.60 o
   1  -6   6       90.86       93.30      3.91 o
   2  -6   6      925.39      930.65     21.47 o
   3  -6   6       16.97       16.00      2.97 o
   4  -6   6       62.70       60.39      4.43 o
   5  -6   6      259.57      264.16      8.08 o
   6  -6   6     1476.91     1507.16     31.31 o
   7  -6   6        8.51       10.27      4.00 o
   8  -6   6       13.10       16.11      4.62 o
   9  -6   6      788.57      831.79     19.76 o
  10  -6   6      434.04      434.65     15.28 o
 -12  -5   6      196.78      227.72     14.62 o
 -11  -5   6      247.59      245.28     14.36 o
 -10  -5   6      105.12      106.48     10.67 o
  -9  -5   6      132.10      107.48      9.61 o
  -8  -5   6      249.73      266.30      9.96 o
  -7  -5   6     1154.54     1181.12     21.55 o
  -6  -5   6      926.61      907.85     17.00 o
  -5  -5   6      238.32      230.19      4.99 o
  -4  -5   6      207.73      214.48      4.83 o
  -3  -5   6     1282.67     1283.10     18.48 o
  -2  -5   6      129.95      136.74      4.14 o
  -1  -5   6     1307.07     1360.79     22.54 o
   0  -5   6      604.68      621.10     10.43 o
   1  -5   6     1749.25     1734.23     28.59 o
   2  -5   6      215.49      236.08      5.65 o
   3  -5   6      359.94      377.51      8.26 o
   4  -5   6      597.16      608.81      9.98 o
   5  -5   6     1029.31     1012.05     14.66 o
   6  -5   6      326.25      319.40      7.66 o
   7  -5   6      326.30      348.71     10.07 o
   8  -5   6      765.44      797.74     18.40 o
   9  -5   6      407.57      405.80     11.69 o
  10  -5   6      163.35      152.92      8.27 o
  11  -5   6      400.37      426.68     19.18 o
 -12  -4   6      795.31      873.32     24.00 o
 -11  -4   6      164.09      157.31      9.45 o
 -10  -4   6      551.88      537.94     17.50 o
  -9  -4   6      281.50      278.77      9.29 o
  -8  -4   6      396.53      387.51     10.30 o
  -7  -4   6      205.42      205.37      6.46 o
  -6  -4   6     1603.00     1536.45     22.27 o
  -5  -4   6      561.89      545.38      8.18 o
  -4  -4   6      219.42      207.52      4.17 o
  -3  -4   6      714.80      788.31     12.56 o
  -2  -4   6     4279.56     4280.84     68.13 o
  -1  -4   6      195.78      174.74      4.04 o
   0  -4   6      211.14      202.57      4.32 o
   1  -4   6      203.15      244.42      5.28 o
   2  -4   6     3679.94     3672.06     56.17 o
   3  -4   6      494.58      483.13      6.59 o
   4  -4   6       31.02       34.96      1.71 o
   5  -4   6       93.07       97.97      3.26 o
   6  -4   6      963.36      928.79     14.54 o
   7  -4   6      769.15      808.76     14.52 o
   8  -4   6      177.12      178.09      6.10 o
   9  -4   6      359.41      363.28     11.26 o
  10  -4   6      667.75      680.10     17.14 o
  11  -4   6      133.01      139.54      9.26 o
  12  -4   6      163.30      170.93     12.88 o
 -13  -3   6       36.25       32.70      8.63 o
 -12  -3   6       50.40       58.14      7.25 o
 -11  -3   6      649.84      624.09     18.82 o
 -10  -3   6      400.71      400.87     10.33 o
  -9  -3   6      168.91      162.31      6.53 o
  -8  -3   6      219.75      204.39      5.96 o
  -7  -3   6     1919.95     1881.64     24.00 o
  -6  -3   6      237.25      244.44      4.96 o
  -5  -3   6      390.32      381.78      6.22 o
  -4  -3   6      133.72      122.64      3.00 o
  -3  -3   6     3981.22     3950.71     48.16 o
  -2  -3   6      171.58      184.75      3.32 o
  -1  -3   6     4467.73     4677.81     56.92 o
   0  -3   6      225.40      228.74      4.16 o
   1  -3   6     3654.17     3665.54     43.73 o
   2  -3   6      155.44      157.09      2.96 o
   3  -3   6     1003.08      925.39     10.78 o
   4  -3   6      573.29      563.28      6.51 o
   5  -3   6     1535.91     1469.70     18.20 o
   6  -3   6      338.21      337.53      5.67 o
   7  -3   6     1995.23     2008.32     23.86 o
   8  -3   6     1145.32     1152.32     20.09 o
   9  -3   6     1179.52     1194.01     20.94 o
  10  -3   6      334.93      343.09      9.61 o
  11  -3   6      671.77      661.36     19.69 o
  12  -3   6      187.88      197.81     14.72 o
  13  -3   6       35.28       37.22      8.87 o
 -13  -2   6       58.69       59.77      7.42 o
 -12  -2   6      340.31      342.20     13.21 o
 -11  -2   6      160.26      155.18      6.94 o
 -10  -2   6     1006.15     1004.13     17.68 o
  -9  -2   6       65.73       51.91      3.35 o
  -8  -2   6      778.76      781.65     11.32 o
  -7  -2   6      103.32      108.51      3.67 o
  -6  -2   6     1774.24     1691.58     22.03 o
  -5  -2   6      226.15      207.77      4.09 o
  -4  -2   6     1359.97     1329.26     16.48 o
  -3  -2   6      593.96      626.78      8.64 o
  -2  -2   6     5247.97     5123.45     59.41 o
  -1  -2   6      322.99      327.02      4.78 o
   0  -2   6      988.11      994.32     12.06 o
   1  -2   6       30.22       31.67      1.95 o
   2  -2   6     1783.92     1620.54     18.75 o
   3  -2   6       18.67       21.61      1.39 o
   4  -2   6       48.19       45.92      1.92 o
   5  -2   6      145.68      182.64      3.67 o
   6  -2   6     1756.70     1727.72     20.25 o
   7  -2   6      414.16      425.93      6.97 o
   8  -2   6       58.36       55.62      2.94 o
   9  -2   6      195.61      198.62      5.92 o
  10  -2   6     1337.14     1362.44     25.13 o
  11  -2   6      307.81      325.90      9.80 o
  12  -2   6      224.66      247.25     14.27 o
  13  -2   6       70.29       63.89     14.48 o
 -14  -1   6       47.55       51.91     14.97 o
 -13  -1   6       45.98       42.66      9.51 o
 -12  -1   6      297.15      287.25     10.42 o
 -11  -1   6      983.22      989.41     17.89 o
 -10  -1   6      179.97      178.13      5.67 o
  -9  -1   6      222.12      210.51      5.34 o
  -8  -1   6       60.79       58.08      3.03 o
  -7  -1   6     3276.93     3249.98     40.28 o
  -6  -1   6      251.32      272.94      5.24 o
  -5  -1   6      525.24      501.44      7.52 o
  -4  -1   6       96.09       97.75      2.89 o
  -3  -1   6     3615.08     3543.46     46.97 o
  -2  -1   6      229.18      225.21      3.72 o
  -1  -1   6     1493.08     1465.98     17.54 o
   0  -1   6       26.15       19.89      1.24 o
   1  -1   6     3146.97     3065.25     32.28 o
   2  -1   6       64.75       55.80      2.00 o
   3  -1   6     3978.97     4002.66     45.40 o
   4  -1   6       74.65       71.03      2.30 o
   5  -1   6     4140.19     4384.21     47.97 o
   6  -1   6      699.62      784.90     10.66 o
   7  -1   6     3430.13     3471.57     40.97 o
   8  -1   6      613.40      646.88      9.85 o
   9  -1   6      754.40      784.58     12.47 o
  10  -1   6      867.83      850.17     14.60 o
  11  -1   6     1149.97     1170.12     22.54 o
  12  -1   6      173.63      183.19     12.65 o
  13  -1   6       68.10       65.89     13.48 o
 -14   0   6      210.50      203.78     14.77 o
 -13   0   6       36.43       27.06      7.08 o
 -12   0   6      760.92      773.37     18.96 o
 -11   0   6      659.73      652.72     14.54 o
 -10   0   6      372.08      350.48      7.09 o
  -9   0   6        3.68        3.65      2.44 o
  -8   0   6      886.23      861.11     13.09 o
  -7   0   6      623.00      621.24      9.86 o
  -6   0   6     6314.95     6420.15     82.77 o
  -5   0   6       44.22       34.87      2.03 o
  -4   0   6     3163.16     3178.25     38.95 o
  -3   0   6      625.42      630.12      8.50 o
  -2   0   6     5716.33     5892.44     71.29 o
  -1   0   6       21.25       22.34      1.45 o
   0   0   6      360.09      391.30      5.04 o
   1   0   6      413.32      415.62      5.56 o
   2   0   6     9024.47     9038.97    109.66 o
   3   0   6      159.44      140.61      2.94 o
   4   0   6       26.60       20.44      1.68 o
   5   0   6      998.20     1173.88     13.91 o
   6   0   6     8646.19     8826.83    106.59 o
   7   0   6        8.12       13.11      2.19 o
   8   0   6        2.37       -1.02      2.21 o
   9   0   6       45.01       47.18      3.11 o
  10   0   6     1687.15     1676.18     27.73 o
  11   0   6      102.67      109.98      6.92 o
  12   0   6        0.70       -1.98      5.21 o
  13   0   6       33.95       30.39      6.82 o
 -14   1   6       39.70       42.65      7.87 o
 -13   1   6       46.71       48.75      7.45 o
 -12   1   6      297.64      281.31     10.66 o
 -11   1   6      932.83      941.01     21.77 o
 -10   1   6      179.90      173.59      8.04 o
  -9   1   6      208.83      202.69      5.49 o
  -8   1   6       66.90       63.18      3.11 o
  -7   1   6     3275.29     3229.61     42.76 o
  -6   1   6      291.27      317.31      5.32 o
  -5   1   6      537.92      512.08      7.13 o
  -4   1   6      100.94      106.76      2.64 o
  -3   1   6     3753.14     3697.58     40.14 o
  -2   1   6      209.27      211.55      3.37 o
  -1   1   6     1513.22     1480.63     17.44 o
   0   1   6       25.35       20.37      1.37 o
   1   1   6     3044.43     2959.48     31.88 o
   2   1   6       65.50       57.79      1.48 o
   3   1   6     3837.15     3828.93     39.64 o
   4   1   6       70.85       72.12      2.29 o
   5   1   6     4077.95     4227.88     55.87 o
   6   1   6      742.10      825.36     11.85 o
   7   1   6     3422.19     3438.03     42.81 o
   8   1   6      595.11      618.67      9.59 o
   9   1   6      916.58      928.82     13.37 o
  10   1   6      845.19      821.71     18.94 o
  11   1   6     1095.80     1103.95     24.74 o
  12   1   6      189.11      179.99      9.00 o
  13   1   6       48.94       41.52      7.37 o
 -13   2   6       65.97       61.25      7.77 o
 -12   2   6      339.16      330.60     11.60 o
 -11   2   6      122.62      116.36      7.10 o
 -10   2   6      960.47      930.23     21.27 o
  -9   2   6       80.26       57.94      4.98 o
  -8   2   6      738.90      751.01     12.66 o
  -7   2   6      126.74      138.44      3.57 o
  -6   2   6     1845.64     1753.83     19.99 o
  -5   2   6      212.91      196.08      3.89 o
  -4   2   6     1276.19     1245.68     16.42 o
  -3   2   6      599.99      645.30      8.15 o
  -2   2   6     5285.97     5143.20     70.73 o
  -1   2   6      303.73      301.46      5.73 o
   0   2   6      969.19      991.33     13.34 o
   1   2   6       29.77       29.79      1.44 o
   2   2   6     1642.21     1452.02     20.37 o
   3   2   6       12.20       15.88      1.36 o
   4   2   6       50.96       50.67      2.26 o
   5   2   6      162.50      200.37      3.67 o
   6   2   6     1575.82     1538.67     19.77 o
   7   2   6      450.92      455.77      8.17 o
   8   2   6       71.93       71.22      3.89 o
   9   2   6      168.05      171.06      7.50 o
  10   2   6     1311.87     1310.40     27.60 o
  11   2   6      329.18      346.46     10.79 o
  12   2   6      256.55      259.50     10.14 o
  13   2   6       55.21       51.64      9.35 o
 -13   3   6       37.97       40.84      7.02 o
 -12   3   6       54.91       62.97      7.24 o
 -11   3   6      722.91      707.79     16.96 o
 -10   3   6      370.90      356.86     11.10 o
  -9   3   6      181.35      185.49      7.79 o
  -8   3   6      205.61      189.93      7.30 o
  -7   3   6     1857.62     1820.52     31.95 o
  -6   3   6      270.53      270.58      4.87 o
  -5   3   6      399.27      403.74      5.88 o
  -4   3   6      122.89      113.23      2.82 o
  -3   3   6     3876.76     3872.52     45.02 o
  -2   3   6      194.97      204.22      3.42 o
  -1   3   6     4503.51     4756.26     56.90 o
   0   3   6      259.66      266.59      3.53 o
   1   3   6     3815.94     3970.26     45.94 o
   2   3   6      150.76      154.94      3.00 o
   3   3   6      939.22      859.44     11.66 o
   4   3   6      587.75      582.93      7.93 o
   5   3   6     1538.54     1481.30     17.86 o
   6   3   6      326.26      322.21      5.63 o
   7   3   6     1808.51     1783.50     32.73 o
   8   3   6     1231.81     1218.47     24.10 o
   9   3   6     1233.37     1234.34     25.10 o
  10   3   6      291.92      285.46      9.78 o
  11   3   6      688.93      684.81     20.59 o
  12   3   6      163.94      169.73     12.88 o
  13   3   6       34.29       29.92      8.29 o
 -12   4   6      782.86      850.64     23.43 o
 -11   4   6      172.43      170.06      8.19 o
 -10   4   6      556.38      558.65     14.28 o
  -9   4   6      253.57      250.16      9.08 o
  -8   4   6      370.02      369.99     10.53 o
  -7   4   6      218.95      225.94      6.61 o
  -6   4   6     1543.98     1507.63     20.90 o
  -5   4   6      599.76      582.07      7.66 o
  -4   4   6      227.91      215.32      3.63 o
  -3   4   6      689.37      759.66     10.76 o
  -2   4   6     4197.48     4233.24     69.17 o
  -1   4   6      170.91      149.04      4.14 o
   0   4   6      194.19      185.31      5.45 o
   1   4   6      192.87      229.33      4.92 o
   2   4   6     3748.35     3821.83     55.64 o
   3   4   6      468.29      447.41      6.06 o
   4   4   6       30.66       35.04      1.67 o
   5   4   6       97.57      103.33      2.94 o
   6   4   6     1092.39     1072.99     13.56 o
   7   4   6      761.18      789.60     16.94 o
   8   4   6      192.54      182.73      8.43 o
   9   4   6      407.21      383.01     12.47 o
  10   4   6      694.59      702.20     19.21 o
  11   4   6      128.29      126.70      8.33 o
  12   4   6      156.29      150.15     17.97 o
 -12   5   6      184.52      222.94     11.12 o
 -11   5   6      259.17      255.77     10.88 o
 -10   5   6      103.36      103.60      6.39 o
  -9   5   6      140.73      128.57      6.70 o
  -8   5   6      235.85      245.22      8.35 o
  -7   5   6     1128.76     1179.46     21.41 o
  -6   5   6      939.64      935.88     14.13 o
  -5   5   6      198.05      190.54      4.43 o
  -4   5   6      245.67      248.14      5.41 o
  -3   5   6     1249.40     1259.67     36.35 o
  -2   5   6      152.79      165.19      9.35 o
  -1   5   6     1180.57     1255.47     35.82 o
   0   5   6      616.11      641.91     28.45 o
   1   5   6     1711.28     1703.01     46.39 o
   2   5   6      219.33      248.78     10.43 o
   3   5   6      418.61      442.75     11.08 o
   4   5   6      571.53      600.15      9.69 o
   5   5   6     1008.59     1007.75     14.83 o
   6   5   6      346.47      342.85      6.92 o
   7   5   6      288.77      296.56     10.24 o
   8   5   6      757.87      782.11     20.06 o
   9   5   6      413.17      386.57     12.64 o
  10   5   6      162.32      135.56      8.43 o
  11   5   6      415.47      445.05     17.29 o
 -11   6   6        6.40        9.97      5.07 o
 -10   6   6      243.59      261.47      9.89 o
  -9   6   6      289.13      299.56      9.05 o
  -8   6   6      343.15      346.34      8.54 o
  -7   6   6       62.49       59.24      4.10 o
  -6   6   6      736.16      722.12     18.62 o
  -5   6   6      607.10      609.59     21.00 o
  -4   6   6      224.71      233.98     16.22 o
  -3   6   6      106.30      128.10     17.72 o
  -2   6   6      637.85      623.27     20.65 o
  -1   6   6      201.83      214.63     16.47 o
   0   6   6       47.70       51.41      9.98 o
   1   6   6      121.49      130.28     12.98 o
   2   6   6      895.20      860.19     26.80 o
   3   6   6       11.69       10.98      6.49 o
   4   6   6       62.45       55.90      8.49 o
   5   6   6      266.37      313.47     17.47 o
   6   6   6     1580.36     1615.77     42.99 o
   7   6   6        5.37        6.90      2.16 o
   8   6   6       12.80        8.77      3.80 o
   9   6   6      762.53      827.40     20.97 o
  10   6   6      455.61      450.00     13.68 o
  -9   7   6      207.82      189.18     17.97 o
  -8   7   6       86.44      101.83     13.98 o
  -7   7   6      310.65      321.90     15.68 o
  -6   7   6      196.23      208.53     13.00 o
  -5   7   6      194.15      195.22     23.21 o
  -4   7   6      527.54      534.85     19.92 o
  -3   7   6     1417.22     1405.14     41.11 o
  -2   7   6      242.40      237.59     17.97 o
  -1   7   6       78.16       85.35     11.98 o
   0   7   6      886.92      874.51     38.93 o
   1   7   6      430.01      408.80     23.96 o
   2   7   6       38.09       45.72      6.82 o
   3   7   6      748.87      739.24     32.94 o
   4   7   6      512.35      518.62     25.46 o
   5   7   6       89.05      107.32     12.48 o
   6   7   6      122.90      111.81     12.48 o
   7   7   6      493.80      532.09     27.95 o
   8   7   6      750.24      777.17     37.94 o
   9   7   6      270.96      271.54     20.96 o
  -7   8   6       98.63      100.83     14.48 o
  -6   8   6      106.80      132.77     15.47 o
  -5   8   6      481.40      472.86     19.05 o
  -4   8   6      115.81      127.33     12.98 o
  -3   8   6      230.07      250.57     19.97 o
  -2   8   6      909.84      959.36     42.93 o
  -1   8   6      611.34      594.49     29.45 o
   0   8   6      168.42      182.19     17.97 o
   1   8   6      439.65      427.77     25.46 o
  -5   9   6       37.81       48.42     12.98 o
  -4   9   6      283.23      308.47     22.46 o
  -3   9   6      215.67      234.10     19.97 o
  -2   9   6       81.10       89.85     14.48 o
  -1   9   6       78.74       74.37     13.98 o
   0   9   6      295.43      304.98     22.96 o
   2  -9   7      110.85      115.30     16.97 o
   3  -9   7      202.18      203.15     21.46 o
   4  -9   7      191.28      203.15     19.97 o
  -7  -8   7      209.49      203.76     13.48 o
  -6  -8   7      139.10      153.74      9.42 o
  -5  -8   7       79.49       85.49     10.73 o
  -4  -8   7      161.28      141.76     14.48 o
  -3  -8   7      250.32      231.99     13.29 o
  -2  -8   7      676.64      679.34     35.44 o
  -1  -8   7      194.55      195.67     18.97 o
   0  -8   7      321.04      312.47     21.96 o
   1  -8   7      566.55      568.03     28.95 o
   2  -8   7      645.83      568.03     30.45 o
   3  -8   7       35.68       39.05      8.60 o
   4  -8   7      287.68      317.73     16.39 o
   5  -8   7      288.24      308.29      9.60 o
   6  -8   7       95.19      109.61      8.16 o
   7  -8   7        7.24        9.10      5.06 o
  -9  -7   7       64.56       70.08      8.59 o
  -8  -7   7      233.89      264.29     13.31 o
  -7  -7   7      368.93      361.87     23.46 o
  -6  -7   7      162.95      163.21      9.42 o
  -5  -7   7      557.10      563.48     18.82 o
  -4  -7   7      621.38      605.47     28.95 o
  -3  -7   7      417.44      407.80     21.96 o
  -2  -7   7      196.59      189.55     11.03 o
  -1  -7   7     1351.64     1409.75     31.18 o
   0  -7   7      591.84      596.50     15.24 o
   1  -7   7       13.57        8.91      3.97 o
   2  -7   7      596.81      544.07     28.95 o
   3  -7   7     1282.28     1244.66     64.89 o
   4  -7   7       93.02       97.57     12.23 o
   5  -7   7       82.64       87.70      5.49 o
   6  -7   7      195.79      207.57     11.84 o
   7  -7   7      353.89      361.37     11.09 o
   8  -7   7       66.49       69.61      6.81 o
   9  -7   7       22.34       20.93      5.91 o
 -10  -6   7       45.89       42.23      8.15 o
  -9  -6   7      117.76      107.11      9.23 o
  -8  -6   7      188.17      163.31     10.43 o
  -7  -6   7       14.29        8.56      6.24 o
  -6  -6   7      731.63      704.52     22.56 o
  -5  -6   7      418.01      420.39     14.27 o
  -4  -6   7      624.12      618.26     15.53 o
  -3  -6   7      356.03      367.73      8.75 o
  -2  -6   7     1117.33     1138.70     21.57 o
  -1  -6   7       77.57       87.93      3.99 o
   0  -6   7       59.24       50.08      3.06 o
   1  -6   7     1447.67     1509.99     41.22 o
   2  -6   7     1026.29     1004.45     22.68 o
   3  -6   7       56.06       51.85      3.66 o
   4  -6   7      294.27      300.34      7.47 o
   5  -6   7       52.79       55.63      4.22 o
   6  -6   7      311.40      307.80      9.57 o
   7  -6   7       56.99       54.64      5.12 o
   8  -6   7      440.96      436.32     12.48 o
   9  -6   7       54.99       63.52      6.66 o
  10  -6   7      135.55      136.39      9.33 o
 -11  -5   7       75.41       75.82      9.35 o
 -10  -5   7      136.07      149.23     10.91 o
  -9  -5   7      754.26      730.55     24.68 o
  -8  -5   7      183.94      200.76      8.87 o
  -7  -5   7      530.88      558.58     13.69 o
  -6  -5   7       55.76       55.83      3.71 o
  -5  -5   7     1852.67     1836.03     27.63 o
  -4  -5   7      149.23      153.91      3.80 o
  -3  -5   7      467.16      469.70      8.17 o
  -2  -5   7      595.64      612.73     11.14 o
  -1  -5   7     1066.98     1049.25     18.08 o
   0  -5   7      626.97      632.69     10.51 o
   1  -5   7        2.10        2.67      2.02 o
   2  -5   7       14.48       19.66      2.22 o
   3  -5   7     2093.54     2075.15     31.80 o
   4  -5   7      287.03      286.04      5.99 o
   5  -5   7      207.72      198.52      5.65 o
   6  -5   7       89.75       87.13      4.17 o
   7  -5   7     1908.14     1959.44     39.35 o
   8  -5   7       11.97        9.43      4.47 o
   9  -5   7       39.72       31.64      5.09 o
  10  -5   7       28.09       24.90      6.20 o
  11  -5   7      341.89      388.19     14.52 o
 -12  -4   7       26.69       22.61      7.91 o
 -11  -4   7      126.83      118.18      8.33 o
 -10  -4   7     1437.14     1392.69     33.89 o
  -9  -4   7      245.53      258.73     10.16 o
  -8  -4   7      165.21      133.44      5.89 o
  -7  -4   7      899.80      856.13     16.19 o
  -6  -4   7     1520.01     1488.51     21.31 o
  -5  -4   7      513.42      484.53      9.12 o
  -4  -4   7       12.54       11.30      1.75 o
  -3  -4   7      384.98      391.61      5.71 o
  -2  -4   7     3781.16     3795.00     52.91 o
  -1  -4   7       69.75       77.99      2.48 o
   0  -4   7     1407.09     1491.94     20.64 o
   1  -4   7     1197.56     1306.69     22.75 o
   2  -4   7     2864.19     2901.59     43.81 o
   3  -4   7       37.25       44.09      2.08 o
   4  -4   7     1377.80     1338.57     15.24 o
   5  -4   7      996.53      950.53     13.75 o
   6  -4   7      716.48      757.48     11.46 o
   7  -4   7       14.62       17.47      3.24 o
   8  -4   7      667.74      681.12     13.00 o
   9  -4   7      324.81      334.55     10.37 o
  10  -4   7      410.28      422.05     12.47 o
  11  -4   7       32.96       25.23      7.66 o
  12  -4   7      350.89      373.58     17.96 o
 -13  -3   7      199.54      221.42     11.61 o
 -12  -3   7       71.53       64.63      9.71 o
 -11  -3   7      491.68      487.34     15.36 o
 -10  -3   7      105.24      116.58      5.96 o
  -9  -3   7     1521.74     1434.16     26.42 o
  -8  -3   7      145.63      135.02      5.70 o
  -7  -3   7      706.36      645.26      9.55 o
  -6  -3   7       12.60        5.59      2.03 o
  -5  -3   7     1465.39     1405.37     19.87 o
  -4  -3   7      408.52      405.44      7.45 o
  -3  -3   7      569.69      557.82      8.19 o
  -2  -3   7       42.76       44.56      1.51 o
  -1  -3   7     6623.50     6655.93     90.85 o
   0  -3   7      897.67      934.41     12.15 o
   1  -3   7      980.70     1069.45     12.24 o
   2  -3   7        8.16        8.02      1.27 o
   3  -3   7     1376.56     1191.19     14.93 o
   4  -3   7      272.53      253.62      4.00 o
   5  -3   7       94.94       88.42      2.92 o
   6  -3   7      438.35      434.55      6.83 o
   7  -3   7     1484.87     1480.42     20.06 o
   8  -3   7      202.10      215.50      6.50 o
   9  -3   7       59.69       52.02      4.17 o
  10  -3   7      181.57      185.35      7.68 o
  11  -3   7     1489.00     1531.20     36.79 o
  12  -3   7      253.11      261.64     14.97 o
 -13  -2   7       91.57       87.76      8.20 o
 -12  -2   7       21.62       27.22      6.09 o
 -11  -2   7       61.27       69.72      5.37 o
 -10  -2   7      493.05      472.27     11.51 o
  -9  -2   7        4.97        8.68      2.84 o
  -8  -2   7       94.23       88.98      3.49 o
  -7  -2   7      336.62      329.67      6.12 o
  -6  -2   7     2746.62     2616.10     33.04 o
  -5  -2   7      386.11      395.94      6.59 o
  -4  -2   7      127.83      117.80      3.81 o
  -3  -2   7       77.30       70.12      2.29 o
  -2  -2   7     4118.59     4005.55     46.89 o
  -1  -2   7       40.17       39.83      1.62 o
   0  -2   7     1764.69     1803.21     21.65 o
   1  -2   7      388.24      437.73      6.48 o
   2  -2   7     1751.29     1650.45     20.27 o
   3  -2   7     1359.96     1600.55     20.39 o
   4  -2   7     1510.88     1441.30     17.58 o
   5  -2   7      201.78      203.78      4.16 o
   6  -2   7     1230.16     1189.43     15.25 o
   7  -2   7      139.46      149.83      4.03 o
   8  -2   7      922.83      929.29     12.53 o
   9  -2   7       87.29       92.51      4.15 o
  10  -2   7     1568.23     1584.62     29.24 o
  11  -2   7      405.34      400.42     11.95 o
  12  -2   7      486.71      536.00     20.11 o
  13  -2   7      281.68      299.99     22.96 o
 -13  -1   7      358.05      351.88     17.64 o
 -12  -1   7      179.27      168.02      8.50 o
 -11  -1   7      869.10      848.76     17.79 o
 -10  -1   7      153.88      164.58      5.68 o
  -9  -1   7      529.75      536.49      8.68 o
  -8  -1   7       90.93      100.58      3.87 o
  -7  -1   7      640.56      616.10     10.23 o
  -6  -1   7      373.37      374.32      6.70 o
  -5  -1   7     3316.11     3201.09     40.09 o
  -4  -1   7      339.34      364.75      5.74 o
  -3  -1   7     1346.11     1275.09     17.52 o
  -2  -1   7      748.51      778.97     10.68 o
  -1  -1   7     7742.87     7575.22     96.49 o
   0  -1   7       35.34       37.34      1.70 o
   1  -1   7      877.35      890.19     10.71 o
   2  -1   7      788.62      836.97     11.94 o
   3  -1   7     8194.27     8377.56     99.41 o
   4  -1   7      309.62      319.89      5.05 o
   5  -1   7      222.56      238.44      4.14 o
   6  -1   7      482.98      530.69      7.82 o
   7  -1   7     1183.51     1138.57     14.93 o
   8  -1   7      324.92      335.96      6.63 o
   9  -1   7       86.28       78.53      3.71 o
  10  -1   7      162.17      170.82      6.01 o
  11  -1   7     1272.00     1309.78     24.94 o
  12  -1   7      111.59      122.79     14.97 o
  13  -1   7       78.83       73.37     14.48 o
 -14   0   7      558.06      592.49     33.94 o
 -13   0   7        2.52        7.83      6.58 o
 -12   0   7        1.85       -5.26      5.26 o
 -11   0   7      346.05      363.66     10.07 o
 -10   0   7      920.65      931.38     15.73 o
  -9   0   7      356.85      377.81      7.48 o
  -8   0   7       48.82       46.49      3.04 o
  -7   0   7       41.31       30.61      2.53 o
  -6   0   7     5253.15     5106.70     66.20 o
  -5   0   7      513.50      589.26      8.50 o
  -4   0   7     2026.43     2137.36     28.25 o
  -3   0   7       69.81       69.14      2.53 o
  -2   0   7     2754.80     2682.84     34.91 o
  -1   0   7        8.37        7.08      1.40 o
   0   0   7     1191.39     1297.08     15.54 o
   1   0   7      662.69      696.77      9.40 o
   2   0   7     2939.23     2850.28     35.18 o
   3   0   7      288.51      337.44      5.06 o
   4   0   7     3957.02     4204.52     48.96 o
   5   0   7        7.79        1.48      1.72 o
   6   0   7     2076.12     2026.28     25.92 o
   7   0   7      255.07      229.41      4.94 o
   8   0   7     1834.09     1842.44     23.96 o
   9   0   7       43.58       44.74      3.17 o
  10   0   7      159.39      151.99      6.70 o
  11   0   7     1653.39     1686.63     34.60 o
  12   0   7     1286.09     1268.03     27.74 o
  13   0   7       68.52       77.10      8.33 o
 -13   1   7      351.27      342.07     13.90 o
 -12   1   7      181.64      174.59      8.54 o
 -11   1   7      881.74      855.22     19.84 o
 -10   1   7      152.77      160.14      7.67 o
  -9   1   7      477.78      478.42      9.62 o
  -8   1   7      100.89      104.30      3.93 o
  -7   1   7      727.46      700.47     10.47 o
  -6   1   7      376.68      381.79      6.24 o
  -5   1   7     3388.87     3307.50     38.12 o
  -4   1   7      340.21      364.98      5.37 o
  -3   1   7     1368.94     1316.51     15.72 o
  -2   1   7      709.24      744.19      9.59 o
  -1   1   7     7563.84     7423.23     82.26 o
   0   1   7       42.40       46.41      1.51 o
   1   1   7      893.52      924.49     10.20 o
   2   1   7      782.26      838.14      8.70 o
   3   1   7     7909.10     8036.60     79.41 o
   4   1   7      322.57      330.62      4.77 o
   5   1   7      220.53      229.44      4.68 o
   6   1   7      508.68      558.96      8.72 o
   7   1   7     1255.92     1180.49     16.58 o
   8   1   7      351.76      356.56      6.89 o
   9   1   7       97.60       90.82      5.17 o
  10   1   7      173.82      183.88      8.43 o
  11   1   7     1263.90     1253.98     27.34 o
  12   1   7      134.98      134.68      8.10 o
  13   1   7      107.52      115.99      8.90 o
 -13   2   7       92.44       98.74      8.45 o
 -12   2   7       17.19       18.25      5.65 o
 -11   2   7       69.17       74.81      6.17 o
 -10   2   7      545.88      525.19     13.47 o
  -9   2   7        7.16        8.15      4.11 o
  -8   2   7       98.75       92.57      4.30 o
  -7   2   7      353.78      355.81      6.45 o
  -6   2   7     2768.29     2669.96     28.78 o
  -5   2   7      361.62      375.69      6.03 o
  -4   2   7       90.39       82.02      2.68 o
  -3   2   7       69.41       60.17      1.97 o
  -2   2   7     4106.86     4030.87     46.32 o
  -1   2   7       35.83       34.79      1.79 o
   0   2   7     1803.74     1848.84     32.28 o
   1   2   7      432.62      490.41      7.31 o
   2   2   7     1828.10     1714.91     22.18 o
   3   2   7     1343.80     1584.63     24.58 o
   4   2   7     1491.35     1428.34     18.26 o
   5   2   7      217.03      217.93      3.91 o
   6   2   7     1237.05     1207.63     15.06 o
   7   2   7      139.43      149.22      4.53 o
   8   2   7      887.54      863.48     15.57 o
   9   2   7       95.71       98.57      5.72 o
  10   2   7     1682.08     1643.95     32.97 o
  11   2   7      357.08      341.67     11.60 o
  12   2   7      415.47      423.54     19.77 o
  13   2   7      269.11      290.15     16.24 o
 -13   3   7      207.83      230.51     11.77 o
 -12   3   7       73.48       66.75      7.31 o
 -11   3   7      463.50      459.26     13.41 o
 -10   3   7       93.33       94.36      6.47 o
  -9   3   7     1571.58     1480.49     29.76 o
  -8   3   7      124.92      118.73      6.36 o
  -7   3   7      649.13      588.25     12.58 o
  -6   3   7       21.28       16.69      1.87 o
  -5   3   7     1559.95     1509.70     17.84 o
  -4   3   7      416.17      419.74      5.99 o
  -3   3   7      556.00      553.46      7.30 o
  -2   3   7       42.45       42.85      1.74 o
  -1   3   7     6522.78     6589.54     79.57 o
   0   3   7      904.16      953.52     13.65 o
   1   3   7      928.92     1032.29     13.32 o
   2   3   7        5.67        4.96      1.32 o
   3   3   7     1409.96     1217.16     15.44 o
   4   3   7      245.21      236.07      4.61 o
   5   3   7       95.06       88.04      2.68 o
   6   3   7      447.02      430.07      7.22 o
   7   3   7     1604.54     1555.61     26.35 o
   8   3   7      177.61      179.41      7.01 o
   9   3   7       73.71       65.90      5.07 o
  10   3   7      176.11      188.44      9.79 o
  11   3   7     1445.77     1439.64     36.12 o
  12   3   7      281.10      269.83     14.64 o
 -12   4   7       27.54       24.74      6.41 o
 -11   4   7      122.52      118.67      7.06 o
 -10   4   7     1510.22     1417.97     29.32 o
  -9   4   7      257.23      258.43      8.76 o
  -8   4   7      182.57      159.65      7.93 o
  -7   4   7      838.66      819.10     18.26 o
  -6   4   7     1420.47     1405.36     19.93 o
  -5   4   7      524.06      506.58      7.02 o
  -4   4   7        4.29        3.89      1.37 o
  -3   4   7      390.04      392.19      5.37 o
  -2   4   7     3895.88     3926.67     57.74 o
  -1   4   7       82.83       86.66      2.75 o
   0   4   7     1328.85     1411.94     24.16 o
   1   4   7     1303.74     1417.84     20.86 o
   2   4   7     2891.26     2976.74     37.79 o
   3   4   7       38.84       43.19      1.75 o
   4   4   7     1369.37     1337.65     18.10 o
   5   4   7      947.07      927.17     13.10 o
   6   4   7      674.44      709.87     11.51 o
   7   4   7       12.24        7.39      4.22 o
   8   4   7      653.96      642.27     17.77 o
   9   4   7      302.42      297.69     11.52 o
  10   4   7      398.15      430.51     14.01 o
  11   4   7       45.47       38.97      6.33 o
  12   4   7      380.98      376.92     17.28 o
 -11   5   7       63.69       72.33      7.52 o
 -10   5   7      125.20      139.31      7.45 o
  -9   5   7      705.18      723.14     17.11 o
  -8   5   7      192.25      199.29      7.66 o
  -7   5   7      602.58      622.66     12.30 o
  -6   5   7       57.13       60.68      2.72 o
  -5   5   7     1732.95     1690.89     27.28 o
  -4   5   7      168.57      160.34      5.41 o
  -3   5   7      454.75      450.90     10.21 o
  -2   5   7      633.75      651.15     21.00 o
  -1   5   7     1227.00     1255.36     45.42 o
   0   5   7      589.90      587.00     27.95 o
   1   5   7        1.92        0.94      3.85 o
   2   5   7       24.85       32.28      4.89 o
   3   5   7     2145.62     2172.12     39.81 o
   4   5   7      293.32      289.19      6.08 o
   5   5   7      213.21      206.98      4.87 o
   6   5   7       64.21       64.04      4.01 o
   7   5   7     1884.94     1948.36     43.90 o
   8   5   7        6.40        8.05      4.37 o
   9   5   7       49.82       43.86      5.66 o
  10   5   7       15.92       14.09      5.19 o
  11   5   7      302.38      360.33     15.84 o
 -10   6   7       46.18       49.80      5.31 o
  -9   6   7       96.85       91.33      6.53 o
  -8   6   7      191.36      172.81      5.63 o
  -7   6   7       28.55       22.69      4.61 o
  -6   6   7      759.54      735.31     19.96 o
  -5   6   7      385.42      383.23     16.03 o
  -4   6   7      669.10      661.23     22.24 o
  -3   6   7      355.61      365.24     15.00 o
  -2   6   7     1049.74     1054.78     32.47 o
  -1   6   7       70.10       63.39     10.98 o
   0   6   7       60.53       47.42      9.98 o
   1   6   7     1399.49     1479.98     60.40 o
   2   6   7      980.64      947.67     28.58 o
   3   6   7       51.62       45.24      5.99 o
   4   6   7      293.22      305.98     17.47 o
   5   6   7       53.09       73.87      9.98 o
   6   6   7      352.86      361.49      9.89 o
   7   6   7       62.84       63.08      3.39 o
   8   6   7      450.09      447.96     12.55 o
   9   6   7       64.91       78.19      5.79 o
  10   6   7      123.62      121.22      7.48 o
  -9   7   7       45.39       48.35      4.63 o
  -8   7   7      252.79      254.07     19.97 o
  -7   7   7      369.30      331.51     15.88 o
  -6   7   7      163.45      150.73     11.47 o
  -5   7   7      612.62      605.53     21.70 o
  -4   7   7      579.16      565.66     20.82 o
  -3   7   7      392.43      398.74     16.94 o
  -2   7   7      190.50      201.16     17.47 o
  -1   7   7     1304.33     1297.79     56.40 o
   0   7   7      606.27      595.48     30.45 o
   1   7   7       13.08       17.97      9.98 o
   2   7   7      614.21      635.42     30.45 o
   3   7   7     1252.71     1280.82     50.91 o
   4   7   7       82.40       83.86     10.48 o
   5   7   7       81.03       87.35     11.48 o
   6   7   7      188.70      215.13     16.97 o
  -7   8   7      234.20      205.15     18.97 o
  -6   8   7      146.08      144.75     16.47 o
  -5   8   7       84.46       94.30     10.22 o
  -4   8   7      161.26      154.00     11.82 o
  -3   8   7      246.94      259.56     19.97 o
  -2   8   7      650.01      648.39     33.44 o
  -1   8   7      213.84      235.10     17.97 o
   0   8   7      300.61      296.99     21.96 o
   1   8   7      497.28      497.65     28.45 o
  -4   9   7      355.92      359.89     24.46 o
  -3   9   7       36.10       35.94     12.48 o
  -2   9   7        4.80        7.99     11.48 o
  -1   9   7      185.36      204.15     19.97 o
   0   9   7       85.72       94.34     14.97 o
   1   9   7        0.82        6.49     11.98 o
   2  -9   8      380.45      372.86     26.45 o
   3  -9   8      167.61      161.72     19.47 o
  -7  -8   8       89.21       93.51      8.59 o
  -6  -8   8      295.51      281.77     13.18 o
  -5  -8   8      169.56      184.04      9.22 o
  -4  -8   8      292.47      277.03     18.47 o
  -3  -8   8      143.16      144.75     17.47 o
  -2  -8   8      317.95      297.49     22.46 o
  -1  -8   8       52.07       61.89     12.98 o
   0  -8   8      493.17      501.64     28.45 o
   1  -8   8      492.64      501.64     28.45 o
   2  -8   8       10.05        4.49      9.48 o
   3  -8   8      240.53      232.04     19.72 o
   4  -8   8      395.09      420.00     13.46 o
   5  -8   8      475.90      490.92     14.59 o
   6  -8   8       25.91       26.48      5.18 o
   7  -8   8      195.65      219.75     10.43 o
  -9  -7   8      298.69      314.57     15.47 o
  -8  -7   8       14.73        8.19      6.65 o
  -7  -7   8       36.49       32.61      6.56 o
  -6  -7   8      170.89      174.15     10.05 o
  -5  -7   8     1777.36     1740.19     48.88 o
  -4  -7   8      335.78      328.44     19.47 o
  -3  -7   8      156.93      159.23     14.48 o
  -2  -7   8      323.63      313.16     13.79 o
  -1  -7   8      666.04      676.24     22.10 o
   0  -7   8      173.65      156.73     16.47 o
   1  -7   8      660.91      612.95     30.45 o
   2  -7   8      943.77      902.46     41.43 o
   3  -7   8      567.65      480.68     26.45 o
   4  -7   8       54.91       52.60      5.06 o
   5  -7   8      292.10      294.40      9.34 o
   6  -7   8      259.34      263.03      9.06 o
   7  -7   8      188.06      197.05      8.39 o
   8  -7   8      152.82      176.50      9.52 o
 -10  -6   8      150.50      168.24     11.94 o
  -9  -6   8       67.94       67.51      8.39 o
  -8  -6   8      299.63      295.58     13.29 o
  -7  -6   8      888.82      857.01     26.99 o
  -6  -6   8      233.63      230.00     11.27 o
  -5  -6   8       37.50       35.85      4.75 o
  -4  -6   8     1595.22     1604.76     35.83 o
  -3  -6   8      732.63      744.46     17.34 o
  -2  -6   8      334.87      322.70      7.82 o
  -1  -6   8      135.90      141.17      4.68 o
   0  -6   8      677.13      682.21     12.57 o
   1  -6   8      411.10      400.24     11.96 o
   2  -6   8      177.54      192.56      7.36 o
   3  -6   8      250.94      264.54     11.88 o
   4  -6   8      951.86      929.41     25.30 o
   5  -6   8       88.18       85.58      5.43 o
   6  -6   8        3.88       -0.32      3.81 o
   7  -6   8      315.96      330.34     10.32 o
   8  -6   8      522.19      511.47     13.88 o
   9  -6   8      105.03       97.97      7.65 o
  10  -6   8       11.60       13.46      6.12 o
 -11  -5   8       91.49       90.09      9.95 o
 -10  -5   8      201.22      202.11     12.44 o
  -9  -5   8      769.28      798.68     39.68 o
  -8  -5   8      807.87      755.23     25.03 o
  -7  -5   8       72.83       82.48      5.59 o
  -6  -5   8       93.94      106.05      5.25 o
  -5  -5   8      796.27      772.34     17.37 o
  -4  -5   8      108.83      111.54      4.12 o
  -3  -5   8      266.91      262.01      5.89 o
  -2  -5   8      336.69      343.44      6.15 o
  -1  -5   8     1129.57     1101.87     16.18 o
   0  -5   8      555.34      560.19      8.83 o
   1  -5   8      132.03      125.39      3.61 o
   2  -5   8       95.81      107.37      3.32 o
   3  -5   8     1886.32     1879.15     28.92 o
   4  -5   8       14.61        9.84      2.27 o
   5  -5   8      830.40      827.35     18.83 o
   6  -5   8      384.98      391.03      8.74 o
   7  -5   8      320.43      342.55     10.28 o
   8  -5   8       51.90       55.18      5.29 o
   9  -5   8      393.53      417.05     12.36 o
  10  -5   8       80.41       93.39      7.67 o
  11  -5   8      182.48      219.91     11.52 o
 -12  -4   8      517.81      517.82     21.30 o
 -11  -4   8       83.06       85.89      9.59 o
 -10  -4   8      417.99      440.16     14.76 o
  -9  -4   8      113.09      116.44      7.42 o
  -8  -4   8     1360.30     1400.46     28.62 o
  -7  -4   8      416.94      395.43     10.58 o
  -6  -4   8      579.27      577.27     10.91 o
  -5  -4   8      551.25      580.29     10.72 o
  -4  -4   8     1432.14     1400.15     19.08 o
  -3  -4   8      416.42      434.40      6.60 o
  -2  -4   8      218.81      228.09      4.98 o
  -1  -4   8      285.69      305.80      6.36 o
   0  -4   8     4549.61     4599.13     59.16 o
   1  -4   8      296.84      293.29      4.68 o
   2  -4   8       56.57       55.19      2.12 o
   3  -4   8       18.14       21.06      1.73 o
   4  -4   8     2337.18     2296.06     26.61 o
   5  -4   8      532.28      519.52      9.25 o
   6  -4   8       37.13       37.99      3.32 o
   7  -4   8      921.81      916.94     16.32 o
   8  -4   8     1457.40     1516.54     25.01 o
   9  -4   8        3.05        0.43      4.26 o
  10  -4   8       71.21       84.74      6.30 o
  11  -4   8       22.02       20.03      7.91 o
  12  -4   8      271.00      288.73     15.53 o
 -13  -3   8      639.11      658.63     25.06 o
 -12  -3   8      360.38      341.95     13.35 o
 -11  -3   8        0.63       -5.19      5.19 o
 -10  -3   8       25.86       20.85      4.94 o
  -9  -3   8     1915.09     1923.47     38.04 o
  -8  -3   8       34.26       34.13      4.33 o
  -7  -3   8      157.03      171.92      5.15 o
  -6  -3   8     1044.63     1040.25     15.14 o
  -5  -3   8     1492.83     1410.80     18.68 o
  -4  -3   8      621.92      620.26     10.03 o
  -3  -3   8      425.36      431.12      7.16 o
  -2  -3   8     1272.83     1333.73     17.85 o
  -1  -3   8     5024.98     5101.66     67.29 o
   0  -3   8      270.06      270.45      4.49 o
   1  -3   8     1045.25     1052.07     13.74 o
   2  -3   8      829.40      894.39     12.19 o
   3  -3   8     3047.04     3151.10     37.76 o
   4  -3   8       26.75       31.60      1.85 o
   5  -3   8      628.89      574.31      8.70 o
   6  -3   8      122.97      127.35      3.73 o
   7  -3   8      926.18      922.00     13.78 o
   8  -3   8      412.10      431.50      9.40 o
   9  -3   8      283.03      295.64      8.05 o
  10  -3   8      234.18      247.07      8.46 o
  11  -3   8      152.43      143.68      9.50 o
  12  -3   8      178.33      195.90     13.15 o
 -13  -2   8      214.80      226.33     11.38 o
 -12  -2   8      254.09      252.12     11.87 o
 -11  -2   8      348.38      339.06     12.58 o
 -10  -2   8      465.96      460.96     12.53 o
  -9  -2   8       68.10       69.68      4.32 o
  -8  -2   8      982.59      924.53     13.93 o
  -7  -2   8       66.42       72.92      3.23 o
  -6  -2   8      136.47      121.93      3.90 o
  -5  -2   8       49.16       55.43      2.49 o
  -4  -2   8     2228.47     2131.30     31.87 o
  -3  -2   8       34.71       45.31      2.09 o
  -2  -2   8     1242.67     1273.76     16.86 o
  -1  -2   8      128.90      115.95      2.81 o
   0  -2   8     5271.72     5237.01     61.24 o
   1  -2   8      492.04      484.59      6.61 o
   2  -2   8      710.94      765.04     10.11 o
   3  -2   8      266.26      267.46      4.89 o
   4  -2   8     2363.45     2245.86     26.43 o
   5  -2   8     1139.89     1237.84     16.55 o
   6  -2   8       88.35       91.53      3.10 o
   7  -2   8      401.75      398.96      6.81 o
   8  -2   8     1907.90     1933.77     24.19 o
   9  -2   8       82.33       73.36      4.08 o
  10  -2   8        5.91        1.70      4.03 o
  11  -2   8       12.07       17.17      5.92 o
  12  -2   8     1266.85     1302.80     39.53 o
  13  -2   8       12.23       12.98     12.48 o
 -13  -1   8      394.14      428.70     19.21 o
 -12  -1   8      215.05      215.71      9.56 o
 -11  -1   8       56.01       47.29      4.99 o
 -10  -1   8      114.76      122.00      5.54 o
  -9  -1   8      751.64      748.31     12.35 o
  -8  -1   8      137.63      133.21      4.56 o
  -7  -1   8      287.27      295.34      6.00 o
  -6  -1   8      183.61      178.08      4.42 o
  -5  -1   8     6882.60     6891.78     89.85 o
  -4  -1   8      701.32      723.90     10.45 o
  -3  -1   8      678.19      653.92      9.03 o
  -2  -1   8       54.85       61.34      2.28 o
  -1  -1   8     4234.89     4140.88     56.19 o
   0  -1   8      342.08      376.77      5.67 o
   1  -1   8      400.57      357.01      5.18 o
   2  -1   8       21.88       22.05      1.55 o
   3  -1   8     3153.36     3224.84     45.84 o
   4  -1   8      486.31      517.29      7.19 o
   5  -1   8     2927.39     3047.21     37.25 o
   6  -1   8       15.18       12.40      2.15 o
   7  -1   8      718.15      682.84      9.84 o
   8  -1   8      275.18      279.30      5.65 o
   9  -1   8     2248.40     2239.82     28.67 o
  10  -1   8      107.24      105.99      4.98 o
  11  -1   8      156.34      165.25      8.26 o
  12  -1   8      428.96      445.74     25.46 o
  13  -1   8      350.22      384.34     24.46 o
 -13   0   8       14.52       19.27      6.79 o
 -12   0   8      236.86      235.88     10.01 o
 -11   0   8        2.39        1.25      4.15 o
 -10   0   8     1588.89     1572.68     26.38 o
  -9   0   8      457.70      455.08      8.51 o
  -8   0   8     2052.34     2037.05     27.93 o
  -7   0   8       49.12       41.64      2.74 o
  -6   0   8     1414.93     1428.59     19.79 o
  -5   0   8      366.53      373.50      6.04 o
  -4   0   8     1839.67     1825.42     22.94 o
  -3   0   8      344.92      401.87      6.46 o
  -2   0   8      309.91      259.88      4.64 o
  -1   0   8        0.21       -0.59      1.40 o
   0   0   8     1547.66     1463.70     18.50 o
   1   0   8      541.14      515.68      6.86 o
   2   0   8      987.42     1083.89     14.05 o
   3   0   8      200.60      252.62      4.18 o
   4   0   8    11386.69    11841.70    136.04 o
   5   0   8     1402.91     1642.30     21.18 o
   6   0   8      239.88      264.53      5.09 o
   7   0   8       62.46       54.54      3.00 o
   8   0   8      964.08      893.72     13.65 o
   9   0   8      320.78      318.42      6.96 o
  10   0   8       97.93       94.34      5.43 o
  11   0   8        1.52       -4.80      4.80 o
  12   0   8      110.10      111.07      8.78 o
  13   0   8        9.58       12.79      6.67 o
 -13   1   8      389.99      393.72     15.37 o
 -12   1   8      203.73      205.80     12.75 o
 -11   1   8       60.23       49.72      5.89 o
 -10   1   8      120.14      126.52      6.94 o
  -9   1   8      826.03      800.24     13.25 o
  -8   1   8      166.73      169.49      4.78 o
  -7   1   8      270.53      272.92      5.81 o
  -6   1   8      170.51      164.01      4.08 o
  -5   1   8     6947.59     7070.26     84.66 o
  -4   1   8      685.53      703.59      9.31 o
  -3   1   8      595.23      582.71      7.67 o
  -2   1   8       64.50       72.58      2.08 o
  -1   1   8     4093.63     4044.58     43.14 o
   0   1   8      357.39      368.01      5.65 o
   1   1   8      389.99      364.42      4.73 o
   2   1   8       19.27       21.38      1.31 o
   3   1   8     3554.44     3646.66     34.51 o
   4   1   8      475.07      508.06      7.07 o
   5   1   8     2781.21     2869.51     38.73 o
   6   1   8       19.62       18.47      2.14 o
   7   1   8      752.09      707.59     10.79 o
   8   1   8      305.64      299.84      6.18 o
   9   1   8     2126.17     2106.93     42.76 o
  10   1   8      112.34      108.97      6.52 o
  11   1   8      141.73      138.04      7.77 o
  12   1   8      414.69      416.60     14.87 o
  13   1   8      316.91      328.37     25.96 o
 -13   2   8      208.95      217.77     11.81 o
 -12   2   8      274.47      265.04     10.54 o
 -11   2   8      356.42      340.20     11.23 o
 -10   2   8      450.60      456.94     12.66 o
  -9   2   8       58.83       51.84      5.17 o
  -8   2   8      952.74      878.72     17.31 o
  -7   2   8       51.16       54.04      2.82 o
  -6   2   8      125.58      111.75      2.98 o
  -5   2   8       33.82       41.22      1.75 o
  -4   2   8     2427.26     2363.98     29.81 o
  -3   2   8       36.93       41.30      1.69 o
  -2   2   8     1150.98     1182.04     15.61 o
  -1   2   8      126.08      115.13      2.90 o
   0   2   8     5316.04     5291.56     67.69 o
   1   2   8      499.97      497.40      7.80 o
   2   2   8      668.60      707.48     10.49 o
   3   2   8      255.08      259.62      5.19 o
   4   2   8     2294.70     2172.30     26.05 o
   5   2   8     1152.89     1249.96     15.42 o
   6   2   8       86.12       89.42      2.82 o
   7   2   8      441.22      437.88      8.05 o
   8   2   8     1999.52     1960.03     37.83 o
   9   2   8       67.87       66.69      5.48 o
  10   2   8        2.40        0.68      4.31 o
  11   2   8       17.89       14.53      5.95 o
  12   2   8     1270.22     1244.08     40.06 o
  13   2   8       15.05        4.49      7.76 o
 -13   3   8      659.36      669.92     20.46 o
 -12   3   8      343.16      333.81     13.31 o
 -11   3   8        0.62       -4.06      4.82 o
 -10   3   8       22.48       21.99      4.79 o
  -9   3   8     1971.19     1909.00     37.93 o
  -8   3   8       54.07       46.61      4.65 o
  -7   3   8      175.87      181.35      6.06 o
  -6   3   8     1051.25     1060.92     14.13 o
  -5   3   8     1195.59     1123.36     15.13 o
  -4   3   8      634.08      637.37      8.39 o
  -3   3   8      486.13      505.65      6.54 o
  -2   3   8     1240.69     1283.27     17.54 o
  -1   3   8     5038.72     5189.21     62.16 o
   0   3   8      285.96      295.28      5.16 o
   1   3   8     1039.10     1055.34     13.41 o
   2   3   8      887.12      944.95     11.99 o
   3   3   8     3099.56     3195.85     38.88 o
   4   3   8       24.48       27.42      1.97 o
   5   3   8      627.34      575.47      7.90 o
   6   3   8      111.37      118.30      4.23 o
   7   3   8      876.83      831.31     18.31 o
   8   3   8      384.99      383.53     17.80 o
   9   3   8      266.90      276.16     11.04 o
  10   3   8      222.92      239.70     10.76 o
  11   3   8      181.84      172.74     10.05 o
  12   3   8      152.48      154.88     12.34 o
 -12   4   8      514.21      521.48     16.87 o
 -11   4   8       67.07       82.69      7.25 o
 -10   4   8      434.48      467.23     13.00 o
  -9   4   8       89.79       84.92      5.92 o
  -8   4   8     1361.78     1422.45     28.88 o
  -7   4   8      435.19      424.02     11.15 o
  -6   4   8      644.84      634.82     12.79 o
  -5   4   8      586.79      631.60      9.40 o
  -4   4   8     1410.30     1384.01     16.84 o
  -3   4   8      494.06      493.24      6.33 o
  -2   4   8      263.72      274.21      4.45 o
  -1   4   8      276.37      292.35      5.46 o
   0   4   8     4584.57     4613.64     63.15 o
   1   4   8      292.37      279.70      4.23 o
   2   4   8       48.36       46.74      1.75 o
   3   4   8       30.29       34.02      1.74 o
   4   4   8     2350.80     2340.87     30.55 o
   5   4   8      517.35      515.59      8.78 o
   6   4   8       39.67       38.49      3.32 o
   7   4   8      939.90      911.25     22.57 o
   8   4   8     1385.45     1406.93     34.28 o
   9   4   8        8.59        4.66      4.99 o
  10   4   8       72.20       81.27      7.09 o
  11   4   8       25.16       18.16      5.86 o
  12   4   8      229.72      263.40     19.72 o
 -11   5   8      104.33      115.32      8.06 o
 -10   5   8      199.09      219.05      9.82 o
  -9   5   8      752.06      771.29     17.99 o
  -8   5   8      798.30      771.84     17.43 o
  -7   5   8       76.43       85.76      5.28 o
  -6   5   8       67.89       75.15      3.50 o
  -5   5   8      944.09      909.02     13.29 o
  -4   5   8      112.77      100.91      4.79 o
  -3   5   8      260.84      245.56      5.87 o
  -2   5   8      300.65      298.65      7.80 o
  -1   5   8     1208.22     1218.92     46.42 o
   0   5   8      557.87      564.04     26.45 o
   1   5   8      144.28      143.35      7.48 o
   2   5   8       79.21       86.62      3.89 o
   3   5   8     1815.67     1859.53     28.54 o
   4   5   8       12.61        7.99      1.77 o
   5   5   8      817.34      841.26     12.64 o
   6   5   8      398.17      398.89      9.78 o
   7   5   8      322.02      328.38     10.71 o
   8   5   8       57.07       61.21      5.71 o
   9   5   8      403.41      414.01     13.13 o
  10   5   8       63.70       71.03      6.65 o
  11   5   8      221.91      249.78     12.69 o
 -10   6   8      127.93      151.37      8.12 o
  -9   6   8       91.30       91.61      6.30 o
  -8   6   8      254.40      275.30      8.77 o
  -7   6   8      876.03      850.10     21.87 o
  -6   6   8      286.89      271.46     13.62 o
  -5   6   8       28.21       25.09      3.10 o
  -4   6   8     1628.31     1569.07     44.82 o
  -3   6   8      668.95      649.18     22.58 o
  -2   6   8      316.59      306.74     13.77 o
  -1   6   8      139.00      143.75     14.97 o
   0   6   8      605.90      602.47     30.45 o
   1   6   8      418.99      426.77     22.96 o
   2   6   8      166.04      170.97      9.71 o
   3   6   8      257.36      259.78     11.51 o
   4   6   8      943.89      938.40     38.93 o
   5   6   8      107.72      104.73      8.24 o
   6   6   8        4.02        5.31      3.08 o
   7   6   8      297.63      317.93      8.18 o
   8   6   8      530.75      518.20     14.19 o
   9   6   8      101.06       97.78      6.55 o
  10   6   8        8.32        7.64      4.84 o
  -9   7   8      323.64      333.78     12.83 o
  -8   7   8        5.80        8.98     10.48 o
  -7   7   8       31.98       44.10      8.64 o
  -6   7   8      176.27      179.56     12.69 o
  -5   7   8     1830.55     1752.95     50.10 o
  -4   7   8      302.08      297.20     14.64 o
  -3   7   8      186.90      200.68     12.71 o
  -2   7   8      342.51      329.94     21.46 o
  -1   7   8      626.67      617.45     31.95 o
   0   7   8      174.75      174.70     15.97 o
   1   7   8      645.36      617.45     31.45 o
   2   7   8      968.38      933.91     41.93 o
  -7   8   8       55.10       64.89     13.48 o
  -6   8   8      319.38      285.51     21.46 o
  -5   8   8      164.59      167.71     18.47 o
  -4   8   8      305.28      320.19     16.06 o
  -3   8   8      138.56      154.24     16.47 o
  -2   8   8      329.98      326.94     21.46 o
  -1   8   8       38.35       37.94     11.48 o
   0   8   8      483.93      485.17     28.45 o
   1   8   8      510.29      506.64     27.95 o
   2   8   8       14.50       23.96     11.98 o
  -4   9   8       51.30       59.90     13.98 o
  -3   9   8       43.03       54.91     13.48 o
  -2   9   8      158.79      177.20     18.97 o
  -1   9   8      355.05      363.88     24.96 o
   0   9   8       23.67       23.96     12.48 o
   1   9   8      133.55      128.28     16.97 o
   2  -9   9      315.85      292.50     24.46 o
   3  -9   9       77.71       88.85     16.97 o
  -7  -8   9      110.14      119.10     10.07 o
  -6  -8   9       36.05       36.72      8.49 o
  -5  -8   9      411.62      414.89     15.47 o
  -3  -8   9      519.08      501.64     30.45 o
  -2  -8   9        7.63        6.99     11.98 o
  -1  -8   9      105.98      105.32     15.47 o
   0  -8   9      461.41      462.21     26.95 o
   1  -8   9       33.05       28.45     10.98 o
   2  -8   9      619.38      628.43     33.44 o
   3  -8   9      394.30      404.32     18.51 o
   4  -8   9      118.00      115.76      7.64 o
   5  -8   9       64.49       62.91      5.68 o
   6  -8   9      224.04      243.64     10.53 o
  -9  -7   9      165.94      169.66     11.86 o
  -8  -7   9       12.61       13.68      6.56 o
  -7  -7   9      172.51      189.62     10.89 o
  -6  -7   9      456.86      467.70     28.70 o
  -5  -7   9       38.46       45.15     12.98 o
  -4  -7   9      227.66      227.69      9.51 o
  -3  -7   9      627.89      614.95     28.45 o
  -2  -7   9      676.45      652.80     29.70 o
  -1  -7   9       83.28       79.36     12.98 o
   0  -7   9      281.83      278.53     20.47 o
   1  -7   9     1066.90     1046.72     46.42 o
   2  -7   9      360.83      375.36     22.46 o
   3  -7   9      124.85      103.82     13.48 o
   4  -7   9      383.26      384.65     12.55 o
   5  -7   9      521.63      533.80     13.60 o
   6  -7   9      152.31      146.74      7.39 o
   7  -7   9       65.11       67.43      6.34 o
   8  -7   9      190.08      210.70     10.29 o
 -10  -6   9       31.85       42.29      8.12 o
  -9  -6   9       77.33       88.83      8.86 o
  -8  -6   9      476.23      485.17     18.86 o
  -7  -6   9      546.29      513.20     18.47 o
  -6  -6   9      376.22      357.21     14.00 o
  -5  -6   9      292.25      295.28     12.47 o
  -4  -6   9      915.13      910.28     26.56 o
  -3  -6   9        5.95        3.53      4.55 o
  -2  -6   9      192.69      196.48      7.19 o
  -1  -6   9      953.53      932.73     22.98 o
   0  -6   9      478.32      467.65     10.70 o
   1  -6   9       32.86       31.62      3.23 o
   2  -6   9      277.72      281.77     12.47 o
   3  -6   9      251.45      267.92      8.71 o
   4  -6   9     1502.39     1450.44     33.74 o
   5  -6   9       37.91       27.18      4.11 o
   6  -6   9      254.86      237.04      8.53 o
   7  -6   9       69.57       72.16      5.62 o
   8  -6   9      238.37      233.79      9.01 o
   9  -6   9      187.19      193.96     10.10 o
  10  -6   9      137.75      171.57     10.12 o
 -11  -5   9      521.81      537.12     20.59 o
 -10  -5   9      183.93      180.15     12.47 o
  -9  -5   9      449.42      442.44     18.47 o
  -8  -5   9      300.57      287.00     13.50 o
  -7  -5   9      808.32      828.42     39.93 o
  -6  -5   9      939.43      908.81     22.85 o
  -5  -5   9      226.78      235.23      7.07 o
  -4  -5   9      196.22      197.78      5.54 o
  -3  -5   9      604.28      582.48      9.99 o
  -2  -5   9       88.59       84.17      5.09 o
  -1  -5   9      188.16      185.53      5.09 o
   0  -5   9       57.00       55.85      2.36 o
   1  -5   9     1249.63     1242.56     19.49 o
   2  -5   9      113.23      124.44      3.76 o
   3  -5   9      388.92      363.25      8.62 o
   4  -5   9      116.61      125.07      4.81 o
   5  -5   9     1735.83     1704.42     27.66 o
   6  -5   9      446.65      416.08     11.37 o
   7  -5   9      272.10      253.31      8.93 o
   8  -5   9      260.91      288.56      9.87 o
   9  -5   9      765.31      801.31     18.82 o
  10  -5   9      210.20      242.75     11.33 o
  11  -5   9      126.95      142.12      9.65 o
 -12  -4   9      161.95      182.04     13.56 o
 -11  -4   9      591.00      559.84     21.45 o
 -10  -4   9       47.43       38.77      9.23 o
  -9  -4   9      257.63      242.68      9.77 o
  -8  -4   9     1645.46     1689.33     33.81 o
  -7  -4   9      886.76      883.97     18.89 o
  -6  -4   9      103.16      101.30      5.21 o
  -5  -4   9       65.51       60.05      3.46 o
  -4  -4   9     1340.38     1320.28     20.05 o
  -3  -4   9      299.02      329.56      5.30 o
  -2  -4   9      194.31      181.98      3.91 o
  -1  -4   9      464.01      462.43      7.47 o
   0  -4   9     1951.21     1940.21     28.50 o
   1  -4   9      236.72      252.51      4.46 o
   2  -4   9      208.52      203.18      3.99 o
   3  -4   9       67.45       64.51      2.41 o
   4  -4   9      949.24      902.83     14.22 o
   5  -4   9       80.09       64.84      3.33 o
   6  -4   9     1697.03     1618.27     26.40 o
   7  -4   9      105.50      103.30      4.86 o
   8  -4   9      864.29      872.53     17.80 o
   9  -4   9       32.00       33.41      4.95 o
  10  -4   9      390.99      412.73     12.51 o
  11  -4   9      157.95      177.49     10.13 o
 -13  -3   9       61.58       74.86     10.30 o
 -12  -3   9        8.59        9.99      6.13 o
 -11  -3   9      946.10      944.01     25.04 o
 -10  -3   9       96.45       72.15      5.88 o
  -9  -3   9      123.44      126.21      6.65 o
  -8  -3   9       47.40       41.69      4.49 o
  -7  -3   9     1164.66     1153.91     18.04 o
  -6  -3   9      400.80      371.90      6.75 o
  -5  -3   9      643.78      596.05      9.79 o
  -4  -3   9      250.41      246.32      5.29 o
  -3  -3   9     4271.60     4219.36     54.54 o
  -2  -3   9       56.29       52.74      2.07 o
  -1  -3   9     2540.19     2629.77     34.74 o
   0  -3   9       34.40       34.54      1.68 o
   1  -3   9     3006.95     3028.93     37.90 o
   2  -3   9      111.90      109.53      2.92 o
   3  -3   9       94.32      107.74      3.10 o
   4  -3   9      137.10      143.83      3.73 o
   5  -3   9     2002.98     1917.97     24.46 o
   6  -3   9      601.60      574.35      9.03 o
   7  -3   9      319.68      323.81      8.43 o
   8  -3   9      245.61      262.44      7.29 o
   9  -3   9     2500.42     2480.14     39.56 o
  10  -3   9        2.18       -4.57      4.57 o
  11  -3   9        5.62        3.62      7.08 o
  12  -3   9       61.06       87.91      9.66 o
 -13  -2   9       77.71       77.88      8.13 o
 -12  -2   9      997.41      995.84     25.55 o
 -11  -2   9      799.35      796.73     21.99 o
 -10  -2   9       65.67       63.28      5.62 o
  -9  -2   9      102.49       96.96      5.33 o
  -8  -2   9     1113.85     1090.77     16.09 o
  -7  -2   9      257.44      255.07      5.94 o
  -6  -2   9        0.34        0.07      2.12 o
  -5  -2   9      644.10      622.44      9.58 o
  -4  -2   9     4290.90     4058.31     55.69 o
  -3  -2   9     3044.38     3361.97     43.33 o
  -2  -2   9     1485.28     1474.38     20.83 o
  -1  -2   9      407.46      388.04      6.18 o
   0  -2   9     6783.37     6928.14     82.27 o
   1  -2   9       29.22       28.44      1.67 o
   2  -2   9      775.92      740.34      9.84 o
   3  -2   9      347.08      360.42      6.15 o
   4  -2   9     1387.65     1288.83     16.58 o
   5  -2   9       41.92       46.11      2.46 o
   6  -2   9      191.84      192.52      4.51 o
   7  -2   9      165.59      190.27      4.84 o
   8  -2   9      413.63      417.38      8.13 o
   9  -2   9       38.28       45.45      3.99 o
  10  -2   9      918.04      891.01     18.21 o
  11  -2   9      518.11      534.50     16.89 o
  12  -2   9      296.74      318.65     19.47 o
 -13  -1   9      398.59      371.64     17.65 o
 -12  -1   9       18.89       22.72      6.17 o
 -11  -1   9       33.08       21.27      5.29 o
 -10  -1   9      279.83      280.90      8.02 o
  -9  -1   9     1194.68     1162.24     17.20 o
  -8  -1   9      229.71      237.88      6.05 o
  -7  -1   9     1634.52     1617.96     22.68 o
  -6  -1   9       55.29       47.90      2.68 o
  -5  -1   9     1589.82     1559.69     21.74 o
  -4  -1   9     1308.02     1477.87     19.57 o
  -3  -1   9     4082.18     4081.25     55.33 o
  -2  -1   9     1234.19     1313.75     17.60 o
  -1  -1   9     3540.07     3949.23     57.66 o
   0  -1   9      651.53      702.08      9.81 o
   1  -1   9     3603.47     3331.72     38.68 o
   2  -1   9      329.19      347.45      5.39 o
   3  -1   9      262.86      271.53      5.16 o
   4  -1   9      343.08      363.10      5.66 o
   5  -1   9     3623.91     3568.85     44.86 o
   6  -1   9      145.76      160.75      4.20 o
   7  -1   9      206.20      217.16      4.96 o
   8  -1   9       49.28       48.02      3.07 o
   9  -1   9     1221.89     1232.29     19.88 o
  10  -1   9      189.25      183.22      6.91 o
  11  -1   9      201.64      198.23      8.86 o
  12  -1   9       51.89       60.90     12.48 o
  13  -1   9      376.20      406.81     24.96 o
 -13   0   9      153.07      155.80     12.88 o
 -12   0   9     1107.58     1108.79     25.14 o
 -11   0   9      116.82       85.42      6.53 o
 -10   0   9      338.76      332.45      8.71 o
  -9   0   9       11.13        9.26      2.94 o
  -8   0   9     2965.84     2873.73     38.59 o
  -7   0   9        1.23       -1.03      2.22 o
  -6   0   9      194.92      215.54      5.08 o
  -5   0   9       50.48       54.57      2.44 o
  -4   0   9     8863.76     9094.88    109.66 o
  -3   0   9     2711.35     2902.21     37.97 o
  -2   0   9     2630.24     2739.04     35.81 o
  -1   0   9        6.57        4.19      1.66 o
   0   0   9     2388.88     2183.68     27.23 o
   1   0   9      669.61      678.44      8.83 o
   2   0   9     4001.70     4116.39     50.58 o
   3   0   9       85.66       76.18      2.63 o
   4   0   9     3980.85     3962.69     46.36 o
   5   0   9      821.46      934.97     12.79 o
   6   0   9     2073.56     2072.37     26.57 o
   7   0   9      125.43      132.68      4.00 o
   8   0   9      369.73      357.60      7.16 o
   9   0   9       78.80       73.75      3.81 o
  10   0   9      701.36      711.79     17.26 o
  11   0   9      263.96      255.80      9.95 o
  12   0   9       77.40       72.17      7.66 o
  13   0   9       16.69       25.73      8.64 o
 -13   1   9      325.79      318.87     13.83 o
 -12   1   9       37.70       38.07      6.08 o
 -11   1   9       48.81       43.23      5.71 o
 -10   1   9      265.58      260.30      9.53 o
  -9   1   9     1148.85     1138.55     19.86 o
  -8   1   9      235.84      234.99      5.70 o
  -7   1   9     1658.56     1658.41     22.76 o
  -6   1   9       56.18       52.13      2.52 o
  -5   1   9     1649.52     1627.01     20.45 o
  -4   1   9     1224.93     1401.55     17.44 o
  -3   1   9     4411.17     4448.26     50.07 o
  -2   1   9     1207.15     1296.31     15.17 o
  -1   1   9     3822.22     4317.54     44.39 o
   0   1   9      634.11      661.07      7.96 o
   1   1   9     3420.27     3276.53     36.88 o
   2   1   9      323.83      342.11      4.68 o
   3   1   9      278.17      288.16      4.15 o
   4   1   9      340.33      362.61      5.79 o
   5   1   9     3713.26     3635.73     44.69 o
   6   1   9      157.69      172.02      4.34 o
   7   1   9      204.66      211.99      5.18 o
   8   1   9       59.27       65.24      3.31 o
   9   1   9     1314.07     1309.38     26.49 o
  10   1   9      204.00      199.21      8.95 o
  11   1   9      184.83      189.88      8.76 o
  12   1   9       50.14       43.76      9.00 o
  13   1   9      356.85      360.61     18.31 o
 -13   2   9      109.08       92.63      8.41 o
 -12   2   9      891.08      899.74     21.82 o
 -11   2   9      841.45      827.04     19.59 o
 -10   2   9       69.00       62.20      5.79 o
  -9   2   9      120.69      106.50      6.30 o
  -8   2   9     1088.37     1063.24     20.30 o
  -7   2   9      305.22      299.83      5.95 o
  -6   2   9        0.56       -0.85      1.52 o
  -5   2   9      641.18      623.04      7.76 o
  -4   2   9     4146.22     3948.50     51.82 o
  -3   2   9     2950.37     3289.03     43.15 o
  -2   2   9     1446.79     1415.51     19.56 o
  -1   2   9      402.33      377.12      7.03 o
   0   2   9     6496.03     6540.67     86.51 o
   1   2   9       33.10       35.07      1.46 o
   2   2   9      708.12      673.18     10.25 o
   3   2   9      337.22      358.45      6.57 o
   4   2   9     1478.65     1393.73     15.58 o
   5   2   9       36.29       42.90      1.89 o
   6   2   9      173.81      161.15      4.21 o
   7   2   9      140.19      159.56      4.91 o
   8   2   9      419.90      416.45     10.89 o
   9   2   9       36.00       40.89      5.39 o
  10   2   9      921.65      881.56     23.82 o
  11   2   9      523.45      519.27     16.91 o
  12   2   9      272.19      259.65     15.18 o
 -13   3   9       74.57       79.31      8.29 o
 -12   3   9       16.20       16.20      6.23 o
 -11   3   9      990.99      983.88     22.32 o
 -10   3   9      110.49       87.63      6.17 o
  -9   3   9      106.05      120.22      6.68 o
  -8   3   9       50.47       46.56      5.69 o
  -7   3   9     1195.21     1187.29     21.46 o
  -6   3   9      382.29      358.09      6.72 o
  -5   3   9      612.59      574.78      8.51 o
  -4   3   9      287.80      287.16      4.58 o
  -3   3   9     4145.31     4156.71     48.32 o
  -2   3   9       41.15       37.36      1.89 o
  -1   3   9     2543.18     2599.44     34.20 o
   0   3   9       44.30       47.27      2.11 o
   1   3   9     3029.90     3049.71     37.14 o
   2   3   9      126.09      123.34      3.02 o
   3   3   9       83.15       99.33      2.99 o
   4   3   9      151.66      155.80      3.83 o
   5   3   9     1924.58     1843.44     29.26 o
   6   3   9      620.28      591.59     11.43 o
   7   3   9      319.77      310.39     10.76 o
   8   3   9      237.38      247.56     10.18 o
   9   3   9     2539.99     2420.92     55.52 o
  10   3   9        0.76       -0.70      5.17 o
  11   3   9        2.85       -1.06      5.63 o
  12   3   9       65.46       82.14     13.48 o
 -12   4   9      166.32      188.92     10.41 o
 -11   4   9      554.87      541.74     17.17 o
 -10   4   9       42.93       37.25      5.29 o
  -9   4   9      219.08      205.45      8.53 o
  -8   4   9     1655.71     1690.60     33.75 o
  -7   4   9      892.10      868.76     19.02 o
  -6   4   9      120.70      121.07      4.56 o
  -5   4   9       54.18       54.97      2.56 o
  -4   4   9     1235.67     1215.53     15.32 o
  -3   4   9      319.79      344.11      5.06 o
  -2   4   9      174.41      164.03      3.68 o
  -1   4   9      454.23      455.25      6.77 o
   0   4   9     2052.21     2036.77     24.45 o
   1   4   9      225.58      243.20      4.04 o
   2   4   9      227.84      217.08      3.82 o
   3   4   9       77.98       77.81      2.55 o
   4   4   9      953.79      926.56     13.89 o
   5   4   9       87.10       76.09      3.15 o
   6   4   9     1687.71     1613.67     36.59 o
   7   4   9      107.30      108.05      6.62 o
   8   4   9      905.79      906.89     22.67 o
   9   4   9       22.54       20.39      5.37 o
  10   4   9      357.98      372.56     13.35 o
  11   4   9      132.51      152.03      9.50 o
 -11   5   9      446.02      461.17     15.54 o
 -10   5   9      210.91      222.21      9.77 o
  -9   5   9      495.86      498.18     12.84 o
  -8   5   9      274.82      276.71      9.07 o
  -7   5   9      758.57      797.33     17.87 o
  -6   5   9      980.43      965.74     17.86 o
  -5   5   9      234.88      234.49      6.08 o
  -4   5   9      224.78      227.73      4.91 o
  -3   5   9      626.93      588.23     15.27 o
  -2   5   9      101.60      102.34      3.11 o
  -1   5   9      185.94      171.26      4.80 o
   0   5   9       49.35       44.69      2.40 o
   1   5   9     1284.68     1260.59     20.79 o
   2   5   9      118.10      122.75      3.51 o
   3   5   9      388.22      357.49      6.85 o
   4   5   9       97.96      112.42      3.25 o
   5   5   9     1725.22     1729.54     26.71 o
   6   5   9      426.80      419.04     11.90 o
   7   5   9      277.32      265.12      9.55 o
   8   5   9      275.32      293.71     10.53 o
   9   5   9      662.50      699.78     19.78 o
  10   5   9      223.50      234.33     10.76 o
  11   5   9      129.54      142.44     10.92 o
 -10   6   9       33.73       36.56      5.31 o
  -9   6   9       74.62       84.76      6.03 o
  -8   6   9      487.08      515.54     12.74 o
  -7   6   9      536.21      505.76     12.04 o
  -6   6   9      365.17      352.99      9.47 o
  -5   6   9      345.69      344.77     11.78 o
  -4   6   9      920.98      862.94     37.19 o
  -3   6   9        7.33       12.88      6.32 o
  -2   6   9      225.24      219.63     16.47 o
  -1   6   9      940.86      942.39     39.93 o
   0   6   9      481.06      456.72     25.46 o
   1   6   9       35.03       28.45      9.98 o
   2   6   9      332.25      340.56     12.59 o
   3   6   9      250.07      262.59     17.47 o
   4   6   9     1485.86     1399.11     55.90 o
   5   6   9       41.25       34.74      3.39 o
   6   6   9      228.31      210.91      9.81 o
   7   6   9       83.97       94.01      5.78 o
   8   6   9      213.73      210.75      8.46 o
   9   6   9      207.71      205.15      8.81 o
  10   6   9      153.24      162.19      9.70 o
  -9   7   9      175.89      175.20      9.44 o
  -8   7   9       21.42       17.97     11.48 o
  -7   7   9      183.33      168.71     17.97 o
  -6   7   9      425.91      423.60     44.17 o
  -5   7   9       49.00       71.04      9.98 o
  -4   7   9      233.21      226.40     13.59 o
  -3   7   9      659.52      645.50     23.12 o
  -2   7   9      676.68      663.37     31.95 o
  -1   7   9       62.88       62.39     11.98 o
   0   7   9      277.23      283.02     20.47 o
   1   7   9     1038.70     1032.74     45.92 o
   2   7   9      354.76      342.92     22.46 o
   3   7   9      120.13      110.81     14.97 o
  -7   8   9      122.69      145.75     16.97 o
  -6   8   9       28.43       27.45     11.98 o
  -5   8   9      387.85      393.83     25.96 o
  -4   8   9      507.97      494.18     20.47 o
  -3   8   9      544.41      569.53     29.95 o
  -2   8   9        2.50       -1.50     10.98 o
  -1   8   9      123.37      123.29     15.97 o
   0   8   9      489.10      481.68     27.45 o
   1   8   9       37.65       30.45     12.48 o
   2   8   9      624.93      650.39     34.44 o
  -3   9   9      110.84      112.81     16.47 o
  -2   9   9      116.89      126.28     16.97 o
  -1   9   9      227.81      212.64     20.47 o
   0   9   9        9.01       15.47     12.48 o
   1   9   9      442.88      441.75     27.95 o
  -6  -8  10      295.05      297.78     14.48 o
  -5  -8  10      152.92      151.74     11.48 o
  -4  -8  10      192.30      184.19     11.48 o
  -3  -8  10      224.70      237.10     21.96 o
  -2  -8  10      133.50      143.75     16.97 o
  -1  -8  10      168.36      170.71     17.97 o
   0  -8  10       14.16       16.97     11.48 o
   1  -8  10      336.09      337.42     22.96 o
   2  -8  10      468.28      483.68     27.95 o
   3  -8  10      325.31      333.12     11.54 o
   4  -8  10       25.00       28.32      4.85 o
   5  -8  10       14.17       16.23      4.93 o
   6  -8  10      247.62      237.15     13.99 o
  -8  -7  10      258.47      257.87     13.98 o
  -7  -7  10      481.94      483.88     18.05 o
  -6  -7  10      156.61      157.86     20.71 o
  -5  -7  10      295.16      293.58     12.34 o
  -4  -7  10      198.56      219.45     23.71 o
  -3  -7  10     1103.64     1132.57     45.92 o
  -2  -7  10      224.61      220.62     18.97 o
  -1  -7  10       58.58       55.90     11.98 o
   0  -7  10     1011.69      982.33     44.42 o
   1  -7  10      573.13      576.02     30.45 o
   2  -7  10        5.24       10.98      9.98 o
   3  -7  10       50.50       70.00      6.73 o
   4  -7  10      264.72      258.51      9.01 o
   5  -7  10      254.94      264.39      9.27 o
   6  -7  10       64.18       58.94      5.49 o
   7  -7  10      565.10      529.91     22.28 o
   8  -7  10      108.83      131.22      9.12 o
 -10  -6  10       85.30       78.59      9.22 o
  -9  -6  10       74.84       78.50      8.99 o
  -8  -6  10      486.08      479.32     18.47 o
  -7  -6  10      161.48      150.71     10.19 o
  -6  -6  10     1097.33     1089.61     32.65 o
  -5  -6  10      422.79      442.43     15.20 o
  -4  -6  10      277.68      266.72     10.55 o
  -3  -6  10      110.62      100.62      6.09 o
  -2  -6  10      575.16      569.05     15.25 o
  -1  -6  10     1047.96     1047.03     24.45 o
   0  -6  10       64.58       58.92      9.98 o
   1  -6  10       17.75       18.17      4.89 o
   2  -6  10     1192.25     1164.07     27.03 o
   3  -6  10       51.23       58.18      5.59 o
   4  -6  10      500.34      494.19     15.55 o
   5  -6  10      277.60      303.68      9.43 o
   6  -6  10      926.83      904.25     20.89 o
   7  -6  10      249.88      233.78      9.65 o
   8  -6  10       28.09       20.52      5.61 o
   9  -6  10      223.32      238.28     10.93 o
 -11  -5  10      191.36      180.96     19.22 o
 -10  -5  10      113.20      109.29     12.23 o
  -9  -5  10       50.98       37.75      7.44 o
  -8  -5  10      218.71      222.24     11.73 o
  -7  -5  10     1800.63     1789.12     50.81 o
  -6  -5  10      457.10      469.72     14.36 o
  -5  -5  10       42.35       45.08      4.69 o
  -4  -5  10       12.90       13.12      3.66 o
  -3  -5  10     1969.08     1998.32     37.73 o
  -2  -5  10      117.90      116.64      3.96 o
  -1  -5  10      177.37      190.78      4.42 o
   0  -5  10      482.94      477.33      9.25 o
   1  -5  10      674.28      651.00     11.30 o
   2  -5  10       15.82       13.76      2.68 o
   3  -5  10      349.80      360.86      9.11 o
   4  -5  10      226.34      219.00      7.46 o
   5  -5  10     1278.67     1259.94     21.31 o
   6  -5  10       27.74       21.35      4.10 o
   7  -5  10      538.39      553.52     14.39 o
   8  -5  10      106.69      107.52      6.72 o
   9  -5  10      219.60      224.68      9.69 o
  10  -5  10       72.45       78.85      7.72 o
 -12  -4  10      405.98      424.31     19.57 o
 -11  -4  10      100.43       89.76     10.07 o
 -10  -4  10      607.74      611.74     22.96 o
  -9  -4  10      205.88      180.87     11.23 o
  -8  -4  10     1421.48     1417.00     29.12 o
  -7  -4  10       59.04       58.23      4.57 o
  -6  -4  10      519.25      531.96     12.38 o
  -5  -4  10      361.58      347.55      8.02 o
  -4  -4  10      615.38      607.71     11.83 o
  -3  -4  10      116.69      124.45      3.81 o
  -2  -4  10     2906.77     2990.79     39.72 o
  -1  -4  10      529.62      531.25      8.25 o
   0  -4  10      723.08      744.30     10.95 o
   1  -4  10      546.93      579.22      8.02 o
   2  -4  10     2749.32     2760.57     35.29 o
   3  -4  10        8.89        5.28      2.25 o
   4  -4  10       33.06       29.52      2.56 o
   5  -4  10      286.11      261.05      6.85 o
   6  -4  10     2488.85     2528.15     61.02 o
   7  -4  10       49.36       52.96      4.00 o
   8  -4  10      164.85      146.99      7.43 o
   9  -4  10      648.19      632.93     16.28 o
  10  -4  10      861.07      875.63     24.01 o
  11  -4  10       92.89       85.95      8.04 o
 -12  -3  10      438.95      479.57     25.71 o
 -11  -3  10      729.21      746.69     20.35 o
 -10  -3  10      926.64      912.19     20.45 o
  -9  -3  10      249.92      265.54      9.26 o
  -8  -3  10      188.37      206.76      7.84 o
  -7  -3  10      463.18      479.42     10.55 o
  -6  -3  10      105.50       89.59      3.75 o
  -5  -3  10      105.19       94.70      3.59 o
  -4  -3  10      270.82      253.52      5.15 o
  -3  -3  10     2601.09     2586.82     39.98 o
  -2  -3  10      620.57      624.36      9.91 o
  -1  -3  10     2973.87     3108.53     40.85 o
   0  -3  10     2245.38     2336.88     29.54 o
   1  -3  10     5673.92     5766.75     69.20 o
   2  -3  10      247.05      263.21      4.93 o
   3  -3  10     1793.61     1788.97     23.54 o
   4  -3  10     1007.80      990.78     13.28 o
   5  -3  10      583.29      583.07      8.90 o
   6  -3  10       87.18       79.42      3.52 o
   7  -3  10      187.04      197.90      6.26 o
   8  -3  10       12.30       11.35      3.45 o
   9  -3  10      515.60      518.26     11.27 o
  10  -3  10       32.84       24.12      5.14 o
  11  -3  10      322.18      325.35     16.19 o
  12  -3  10        8.84       10.04      7.80 o
 -13  -2  10      121.70      113.34      8.97 o
 -12  -2  10      188.85      212.38     10.55 o
 -11  -2  10      131.27      104.12      7.66 o
 -10  -2  10      642.03      650.36     15.97 o
  -9  -2  10     1072.66     1021.37     19.80 o
  -8  -2  10      422.96      430.17      8.34 o
  -7  -2  10      183.13      174.14      4.83 o
  -6  -2  10      618.78      607.11      9.80 o
  -5  -2  10       89.64       84.65      3.38 o
  -4  -2  10     1113.11     1070.90     16.26 o
  -3  -2  10      475.27      515.77      8.22 o
  -2  -2  10     5824.56     5811.74     82.63 o
  -1  -2  10      503.76      506.21      7.79 o
   0  -2  10     2203.78     2258.65     28.23 o
   1  -2  10     3822.86     4176.67     51.21 o
   2  -2  10     3499.91     3395.59     45.95 o
   3  -2  10      153.71      138.43      3.67 o
   4  -2  10       83.34       77.20      3.05 o
   5  -2  10       18.87       25.39      2.27 o
   6  -2  10     1362.03     1370.70     18.82 o
   7  -2  10       21.22       12.19      2.49 o
   8  -2  10      501.48      472.57      8.84 o
   9  -2  10        2.24       -2.75      3.33 o
  10  -2  10     1134.80     1134.70     21.60 o
  11  -2  10       64.01       64.19      6.98 o
  12  -2  10       43.09       42.72      8.38 o
 -13  -1  10       21.53       11.98      8.60 o
 -12  -1  10      145.00      156.16      9.86 o
 -11  -1  10     1473.03     1497.03     31.31 o
 -10  -1  10      811.67      781.11     16.54 o
  -9  -1  10      545.96      529.76      9.63 o
  -8  -1  10      121.26      135.82      4.77 o
  -7  -1  10     4232.33     4208.66     54.11 o
  -6  -1  10      490.31      486.71      8.11 o
  -5  -1  10      272.30      289.62      5.54 o
  -4  -1  10      187.28      185.09      4.18 o
  -3  -1  10     4806.50     4708.01     61.02 o
  -2  -1  10     1538.29     1698.86     22.51 o
  -1  -1  10     1469.28     1613.01     24.52 o
   0  -1  10     1835.58     2080.21     26.02 o
   1  -1  10     4796.05     4698.60     56.67 o
   2  -1  10      208.28      224.11      4.18 o
   3  -1  10     1525.98     1460.31     20.05 o
   4  -1  10      133.80      130.91      3.44 o
   5  -1  10     2492.20     2478.28     31.71 o
   6  -1  10      101.56      110.43      3.67 o
   7  -1  10      920.92      938.01     13.33 o
   8  -1  10      155.35      151.10      4.69 o
   9  -1  10      489.13      464.13      9.45 o
  10  -1  10      122.13      116.10      6.19 o
  11  -1  10      418.00      426.61     17.64 o
  12  -1  10       67.18       78.87     13.48 o
 -13   0  10        9.14       -2.25     13.23 o
 -12   0  10      682.49      705.57     18.15 o
 -11   0  10     1194.00     1187.59     26.00 o
 -10   0  10        5.51        1.51      3.97 o
  -9   0  10     2110.56     2101.67     29.21 o
  -8   0  10       38.71       33.54      3.05 o
  -7   0  10      463.85      447.43      7.96 o
  -6   0  10     1927.49     1982.23     26.91 o
  -5   0  10        0.08       -1.79      1.79 o
  -4   0  10     1642.10     1547.65     21.07 o
  -3   0  10       16.38       12.28      1.84 o
  -2   0  10      449.35      303.28      5.31 o
  -1   0  10        0.64        0.94      1.57 o
   0   0  10       16.24       37.75      1.87 o
   1   0  10      726.77      730.97     11.31 o
   2   0  10     3358.89     3222.60     39.93 o
   3   0  10      113.48      132.71      3.40 o
   4   0  10       63.90       57.01      2.34 o
   5   0  10      106.05      108.96      3.53 o
   6   0  10     1714.99     1646.65     21.58 o
   7   0  10        0.19        0.84      2.19 o
   8   0  10      254.67      265.62      6.13 o
   9   0  10       28.99       26.30      3.48 o
  10   0  10     2525.55     2484.62     48.63 o
  11   0  10       77.95       76.07      6.53 o
  12   0  10        0.25        5.41      6.42 o
  13   0  10       16.54        9.48     12.48 o
 -13   1  10       13.42        9.65      6.63 o
 -12   1  10      156.77      160.56      8.90 o
 -11   1  10     1395.96     1414.83     30.41 o
 -10   1  10      828.75      805.90     18.90 o
  -9   1  10      557.83      528.93     12.04 o
  -8   1  10      149.98      170.56      4.83 o
  -7   1  10     4028.96     4004.06     53.83 o
  -6   1  10      470.84      472.69      7.61 o
  -5   1  10      248.38      262.57      5.13 o
  -4   1  10      166.06      166.18      3.70 o
  -3   1  10     4833.54     4729.50     55.13 o
  -2   1  10     1506.06     1664.26     20.26 o
  -1   1  10     1632.17     1794.27     20.63 o
   0   1  10     1883.89     2063.96     23.46 o
   1   1  10     5083.83     5073.09     59.99 o
   2   1  10      213.29      231.60      3.99 o
   3   1  10     1498.39     1449.67     16.12 o
   4   1  10      140.26      134.92      3.42 o
   5   1  10     2556.89     2539.72     31.72 o
   6   1  10      109.65      120.02      3.91 o
   7   1  10      887.44      909.26     13.77 o
   8   1  10      146.69      140.27      5.14 o
   9   1  10      472.50      439.31     12.17 o
  10   1  10      134.65      127.00      7.16 o
  11   1  10      383.03      394.27     12.30 o
  12   1  10       70.93       72.62      9.70 o
 -13   2  10      129.24      131.53      9.77 o
 -12   2  10      133.46      151.33     10.15 o
 -11   2  10       90.75       74.60      6.51 o
 -10   2  10      676.53      681.24     16.60 o
  -9   2  10     1106.35     1041.82     22.71 o
  -8   2  10      564.34      533.85     14.69 o
  -7   2  10      172.16      164.16      4.99 o
  -6   2  10      636.05      624.10      8.65 o
  -5   2  10       88.76       85.51      2.48 o
  -4   2  10     1141.92     1092.17     13.20 o
  -3   2  10      439.07      480.89      7.72 o
  -2   2  10     6057.09     6203.98     89.15 o
  -1   2  10      477.66      497.90     10.00 o
   0   2  10     2229.04     2238.68     34.24 o
   1   2  10     3851.51     4244.81     57.88 o
   2   2  10     3680.73     3601.76     48.62 o
   3   2  10      137.29      119.69      3.11 o
   4   2  10       96.77       93.98      2.37 o
   5   2  10       17.00       26.45      1.70 o
   6   2  10     1459.16     1453.92     21.00 o
   7   2  10       18.55        9.65      2.79 o
   8   2  10      497.32      465.41     11.75 o
   9   2  10        6.26        5.74      4.88 o
  10   2  10     1043.32     1013.13     27.56 o
  11   2  10       60.41       58.10      7.37 o
  12   2  10       44.98       29.33      8.64 o
 -12   3  10      444.65      474.59     16.13 o
 -11   3  10      640.91      659.46     17.34 o
 -10   3  10      892.34      861.47     20.15 o
  -9   3  10      257.01      257.04      9.16 o
  -8   3  10      202.41      209.41      8.13 o
  -7   3  10      433.50      440.92     11.96 o
  -6   3  10       79.29       65.51      3.50 o
  -5   3  10      108.08      100.11      3.19 o
  -4   3  10      260.38      238.69      4.38 o
  -3   3  10     2653.32     2649.77     32.61 o
  -2   3  10      604.16      610.36      8.69 o
  -1   3  10     2957.93     3062.75     44.78 o
   0   3  10     2262.18     2349.83     32.97 o
   1   3  10     5399.25     5443.63     67.67 o
   2   3  10      233.78      255.00      4.54 o
   3   3  10     1886.57     1867.05     23.10 o
   4   3  10      975.05      943.16     12.97 o
   5   3  10      550.52      551.66     10.45 o
   6   3  10       78.93       71.51      4.60 o
   7   3  10      200.49      206.31      8.74 o
   8   3  10       21.37       17.23      5.17 o
   9   3  10      512.26      505.10     15.75 o
  10   3  10       23.27       16.47      5.75 o
  11   3  10      312.91      307.29     12.77 o
  12   3  10       14.86       18.97      8.12 o
 -12   4  10      456.20      459.49     15.71 o
 -11   4  10      127.93      124.35      8.58 o
 -10   4  10      570.71      557.35     14.82 o
  -9   4  10      206.71      194.53      8.31 o
  -8   4  10     1479.42     1445.91     29.44 o
  -7   4  10       40.88       36.80      4.52 o
  -6   4  10      520.59      532.65     12.93 o
  -5   4  10      371.18      362.70      6.48 o
  -4   4  10      649.73      644.26     10.43 o
  -3   4  10      123.81      134.72      3.10 o
  -2   4  10     2924.84     2990.57     36.73 o
  -1   4  10      531.93      537.80      7.90 o
   0   4  10      753.99      758.99      9.95 o
   1   4  10      504.15      539.78      7.71 o
   2   4  10     2821.13     2855.69     34.50 o
   3   4  10        3.82        1.56      1.74 o
   4   4  10       37.10       34.42      2.31 o
   5   4  10      283.82      276.12      6.30 o
   6   4  10     2445.25     2517.75     55.22 o
   7   4  10       56.84       60.60      5.55 o
   8   4  10      169.57      143.69      8.26 o
   9   4  10      678.34      643.90     18.16 o
  10   4  10      866.91      890.08     23.71 o
  11   4  10      115.86      110.76      8.32 o
 -11   5  10      190.25      198.43     10.11 o
 -10   5  10       89.55       91.70      7.01 o
  -9   5  10       51.97       43.70      5.15 o
  -8   5  10      218.02      210.37      8.09 o
  -7   5  10     1818.66     1778.04     35.25 o
  -6   5  10      467.14      477.22     10.41 o
  -5   5  10       41.67       40.98      2.49 o
  -4   5  10       28.35       32.17      1.96 o
  -3   5  10     2029.44     2003.91     38.43 o
  -2   5  10      106.74      103.39      5.62 o
  -1   5  10      141.13      150.75      5.01 o
   0   5  10      443.65      439.31      8.65 o
   1   5  10      734.70      718.00     14.17 o
   2   5  10       20.99       18.72      2.34 o
   3   5  10      330.82      340.07      6.14 o
   4   5  10      179.63      172.75      4.24 o
   5   5  10     1287.56     1285.23     25.07 o
   6   5  10       29.07       26.56      4.47 o
   7   5  10      587.49      591.34     15.55 o
   8   5  10      101.94      101.44      6.80 o
   9   5  10      266.74      268.37     10.34 o
  10   5  10       90.53       91.92      7.16 o
 -10   6  10       50.78       54.76      5.91 o
  -9   6  10       69.68       75.49      6.06 o
  -8   6  10      461.72      466.65     12.19 o
  -7   6  10      175.82      162.62      6.21 o
  -6   6  10     1124.22     1105.26     26.83 o
  -5   6  10      393.90      406.81     10.47 o
  -4   6  10      268.00      260.29     11.96 o
  -3   6  10      131.52      128.57     14.23 o
  -2   6  10      566.56      548.07     28.45 o
  -1   6  10     1006.00      968.85     42.93 o
   0   6  10       49.24       55.41     11.98 o
   1   6  10       26.16       30.95      9.98 o
   2   6  10     1155.89     1101.62     48.92 o
   3   6  10       71.17       63.89     11.98 o
   4   6  10      498.48      503.75     14.82 o
   5   6  10      254.09      282.02     10.24 o
   6   6  10      943.45      943.62     25.90 o
   7   6  10      256.60      254.20     10.02 o
   8   6  10       27.43       21.18      5.04 o
   9   6  10      195.69      204.76     10.57 o
  -8   7  10      233.22      225.09      9.95 o
  -7   7  10      482.32      446.24     27.45 o
  -6   7  10      170.78      165.40     14.97 o
  -5   7  10      285.31      258.71     23.46 o
  -4   7  10      204.08      216.03     13.41 o
  -3   7  10     1028.67     1058.20     46.42 o
  -2   7  10      213.87      192.17     18.47 o
  -1   7  10       63.06       65.89     12.48 o
   0   7  10     1009.50      993.31     43.93 o
   1   7  10      553.61      549.06     30.45 o
   2   7  10        2.71        0.00     10.48 o
   3   7  10       42.09       55.90     12.48 o
   8   7  10      145.71      166.72      8.98 o
  -6   8  10      268.53      246.08     21.46 o
  -5   8  10      136.21      149.74     16.97 o
  -4   8  10      205.80      232.60     20.47 o
  -3   8  10      205.14      199.16     19.47 o
  -2   8  10      120.79      136.27     16.97 o
  -1   8  10      225.41      201.16     19.47 o
   0   8  10       26.73       18.47     11.98 o
   1   8  10      354.60      329.94     23.96 o
   2   8  10      480.25      486.67     28.45 o
  -3   9  10      185.59      184.69     19.97 o
  -2   9  10      148.64      138.76     17.47 o
  -1   9  10       15.33       11.48     12.48 o
   0   9  10      103.45      108.32     15.97 o
   1   9  10      258.22      276.53     23.96 o
  -6  -8  11      182.14      206.15     14.48 o
  -5  -8  11      595.31      591.99     27.45 o
  -4  -8  11       17.88       23.46      6.49 o
  -3  -8  11      139.86      156.23      9.98 o
  -1  -8  11       63.28       43.43     13.48 o
   0  -8  11      141.69      139.26     16.97 o
   1  -8  11      289.77      325.45     22.96 o
   2  -8  11      322.40      315.46     15.47 o
   3  -8  11        8.77       16.47      5.99 o
   4  -8  11       16.54       20.07      4.90 o
   5  -8  11      231.09      262.90     10.81 o
  -8  -7  11      169.25      179.11     11.63 o
  -7  -7  11      151.30      170.60     11.15 o
  -6  -7  11       48.37       43.13      9.48 o
  -5  -7  11      168.98      162.18      9.83 o
  -4  -7  11      550.66      548.13     17.55 o
  -3  -7  11      229.82      199.60      9.75 o
  -2  -7  11       34.08       26.95     11.98 o
  -1  -7  11      373.89      381.85     23.96 o
   0  -7  11      640.35      617.45     32.94 o
   1  -7  11       20.76       26.95     10.48 o
   2  -7  11      284.45      281.73     12.00 o
   3  -7  11     1545.73     1523.09     44.46 o
   4  -7  11      476.30      459.38     12.47 o
   5  -7  11       89.24       83.67      5.73 o
   6  -7  11      129.76      145.58     12.55 o
   7  -7  11      334.14      329.18     13.47 o
   8  -7  11       59.98       50.91     10.48 o
 -10  -6  11      327.42      358.29     16.98 o
  -9  -6  11      100.01      105.71      9.71 o
  -8  -6  11      133.97      152.35     10.43 o
  -7  -6  11        7.36        5.78      5.99 o
  -6  -6  11      690.52      682.31     21.52 o
  -5  -6  11      285.36      280.24     12.65 o
  -4  -6  11       46.42       45.58      5.36 o
  -3  -6  11      170.16      160.20      8.15 o
  -2  -6  11      831.24      839.26     20.35 o
  -1  -6  11      421.58      433.30     26.21 o
   0  -6  11      212.00      204.63      8.92 o
   1  -6  11      699.70      693.01     21.45 o
   2  -6  11     1098.17     1064.56     31.71 o
   3  -6  11       64.77       64.67      6.35 o
   4  -6  11       32.76       26.83      4.50 o
   5  -6  11     1030.18      984.38     28.01 o
   6  -6  11      723.09      688.13     17.26 o
   7  -6  11       15.68       11.60      4.66 o
   8  -6  11       82.15       85.95      7.28 o
   9  -6  11       43.96       54.00      7.01 o
 -11  -5  11      174.98      180.44     13.36 o
 -10  -5  11      144.99      139.60     11.37 o
  -9  -5  11      275.95      262.89     13.78 o
  -8  -5  11       34.51       38.88      7.19 o
  -7  -5  11      407.44      414.34     15.68 o
  -6  -5  11      268.57      254.46     11.37 o
  -5  -5  11     2139.39     2075.19     45.43 o
  -4  -5  11      135.76      134.71      8.64 o
  -3  -5  11      540.27      556.51     12.10 o
  -2  -5  11      102.08      102.97      4.72 o
  -1  -5  11     1322.70     1252.07     21.87 o
   0  -5  11      364.89      357.07      7.73 o
   1  -5  11      613.78      600.11     11.70 o
   2  -5  11      203.21      191.07      6.54 o
   3  -5  11      954.82      913.64     25.16 o
   4  -5  11      500.65      509.48     11.41 o
   5  -5  11      237.29      246.27      8.48 o
   6  -5  11      411.86      390.48     11.14 o
   7  -5  11     1197.87     1195.27     26.27 o
   8  -5  11       95.45       98.17      6.53 o
   9  -5  11       10.01       14.33      5.78 o
  10  -5  11      104.39      114.43      8.42 o
 -12  -4  11        2.33        0.92      7.66 o
 -11  -4  11      474.60      471.26     19.41 o
 -10  -4  11      617.06      656.22     24.35 o
  -9  -4  11      122.91      130.97     10.37 o
  -8  -4  11      271.54      261.43     10.61 o
  -7  -4  11     1317.35     1280.22     30.25 o
  -6  -4  11     1134.97     1134.97     22.26 o
  -5  -4  11       56.46       50.64      3.23 o
  -4  -4  11      331.97      325.88      8.54 o
  -3  -4  11      106.62      109.07      5.09 o
  -2  -4  11     1948.75     1948.57     30.38 o
  -1  -4  11      286.09      297.26      5.50 o
   0  -4  11      555.45      583.54      8.22 o
   1  -4  11      307.29      307.95      5.81 o
   2  -4  11      513.12      465.24      9.14 o
   3  -4  11      417.46      453.91      8.84 o
   4  -4  11     1344.73     1301.30     19.38 o
   5  -4  11     1085.02      991.79     20.46 o
   6  -4  11      514.37      534.15     11.50 o
   7  -4  11      195.51      178.53      6.16 o
   8  -4  11      365.13      363.25     11.15 o
   9  -4  11       30.44       31.10      5.24 o
  10  -4  11      109.09      103.93      8.07 o
  11  -4  11       46.60       51.84      7.19 o
 -12  -3  11      194.39      203.75     13.86 o
 -11  -3  11      155.65      170.02     12.35 o
 -10  -3  11      134.37      125.41      7.15 o
  -9  -3  11      869.90      863.71     19.76 o
  -8  -3  11       78.36       87.45      5.53 o
  -7  -3  11     2072.77     2000.66     38.23 o
  -6  -3  11      661.63      649.66     11.00 o
  -5  -3  11      710.87      696.38     12.34 o
  -4  -3  11       21.71       26.71      2.11 o
  -3  -3  11     1025.41     1020.83     16.76 o
  -2  -3  11      133.11      136.67      3.87 o
  -1  -3  11     3422.84     3512.93     46.05 o
   0  -3  11      295.29      302.79      5.47 o
   1  -3  11      332.53      335.17      5.78 o
   2  -3  11      246.37      248.13      4.59 o
   3  -3  11     1493.29     1414.70     18.61 o
   4  -3  11      354.87      305.89      5.96 o
   5  -3  11        7.40        5.74      2.23 o
   6  -3  11      121.55      113.19      4.91 o
   7  -3  11     1287.19     1330.97     22.56 o
   8  -3  11       77.48       71.43      4.69 o
   9  -3  11       73.26       69.83      5.28 o
  10  -3  11      146.85      169.52      8.33 o
  11  -3  11      850.32      834.08     28.94 o
  12  -3  11       31.21       24.96      8.38 o
 -13  -2  11        6.59       -0.90      7.48 o
 -12  -2  11       51.56       61.01      7.39 o
 -11  -2  11      122.45      114.34      8.24 o
 -10  -2  11      623.96      609.28     14.84 o
  -9  -2  11      209.96      239.24      7.93 o
  -8  -2  11      106.30      103.47      4.44 o
  -7  -2  11      549.59      541.33      9.41 o
  -6  -2  11     3399.88     3349.41     42.28 o
  -5  -2  11      638.88      618.46     10.17 o
  -4  -2  11      446.75      446.48      7.86 o
  -3  -2  11       63.37       58.98      2.55 o
  -2  -2  11     5664.34     5611.54     84.43 o
  -1  -2  11      120.39      111.19      3.51 o
   0  -2  11      449.32      453.65      7.87 o
   1  -2  11      112.78      109.36      2.81 o
   2  -2  11     4840.48     4573.88     59.44 o
   3  -2  11       13.10       17.99      2.03 o
   4  -2  11     1020.69      988.48     14.95 o
   5  -2  11       17.53       18.91      2.29 o
   6  -2  11     1421.16     1420.21     18.73 o
   7  -2  11       10.90       11.62      2.59 o
   8  -2  11      392.00      394.32      8.46 o
   9  -2  11      234.82      238.70      7.30 o
  10  -2  11      912.24      928.82     19.24 o
  11  -2  11       71.09       77.49      8.95 o
  12  -2  11       36.04       33.44     12.48 o
 -13  -1  11       90.29       97.33     16.97 o
 -12  -1  11       50.37       49.63      9.31 o
 -11  -1  11      912.26      910.86     20.75 o
 -10  -1  11      176.54      176.38      7.28 o
  -9  -1  11      258.13      242.64      6.95 o
  -8  -1  11     1481.87     1499.09     21.25 o
  -7  -1  11     1330.94     1295.35     20.02 o
  -6  -1  11      233.77      239.39      5.48 o
  -5  -1  11     1254.15     1239.08     16.73 o
  -4  -1  11        5.11        4.27      1.90 o
  -3  -1  11      940.10      892.78     13.01 o
  -2  -1  11      279.68      285.72      5.08 o
  -1  -1  11     2239.21     2070.87     27.37 o
   0  -1  11      617.49      742.58      9.95 o
   1  -1  11     1612.32     1653.36     18.76 o
   2  -1  11     1035.10     1150.79     15.18 o
   3  -1  11     6813.25     6810.27     90.20 o
   4  -1  11       33.36       29.56      2.14 o
   5  -1  11      390.97      403.05      7.01 o
   6  -1  11      125.88      137.49      4.14 o
   7  -1  11     1435.28     1410.08     19.02 o
   8  -1  11       65.40       67.26      3.44 o
   9  -1  11      189.92      178.20      5.67 o
  10  -1  11        0.67        0.87      3.99 o
  11  -1  11      558.60      567.17     26.45 o
  12  -1  11      162.80      158.23     17.47 o
 -13   0  11       15.60       23.28      9.51 o
 -12   0  11       65.12       57.30      6.60 o
 -11   0  11      423.07      446.34     13.47 o
 -10   0  11     2025.04     2012.44     36.27 o
  -9   0  11      345.48      343.02      8.08 o
  -8   0  11      106.95      106.68      4.26 o
  -7   0  11       24.84       26.32      2.81 o
  -6   0  11     8720.30     8657.60    111.39 o
  -5   0  11      796.82      808.61     11.34 o
  -4   0  11        7.44        6.18      1.96 o
  -3   0  11       95.63      117.27      3.37 o
  -2   0  11     1253.49     1107.54     14.56 o
  -1   0  11        2.11        3.04      1.64 o
   0   0  11        8.47        1.23      1.52 o
   1   0  11      145.93      167.35      3.43 o
   2   0  11     5864.40     5942.00     72.60 o
   3   0  11       11.87       14.85      1.80 o
   4   0  11     2017.73     1977.60     25.29 o
   5   0  11        8.76        4.76      1.97 o
   6   0  11     1910.36     1882.55     24.47 o
   7   0  11       73.62       69.16      3.14 o
   8   0  11     2295.01     2271.91     31.21 o
   9   0  11        3.64        1.61      3.57 o
  10   0  11        7.40        3.61      4.84 o
  11   0  11        0.37        0.55      5.01 o
  12   0  11      297.64      302.30     13.12 o
 -13   1  11      103.19       96.80      8.92 o
 -12   1  11       50.87       52.46      6.52 o
 -11   1  11      844.60      828.58     20.18 o
 -10   1  11      169.76      165.02      8.07 o
  -9   1  11      338.44      324.68     12.64 o
  -8   1  11     1457.67     1467.53     22.74 o
  -7   1  11     1610.15     1584.12     20.65 o
  -6   1  11      265.47      278.15      5.27 o
  -5   1  11     1117.35     1119.84     16.57 o
  -4   1  11        8.09        7.58      1.70 o
  -3   1  11      975.71      944.29     11.84 o
  -2   1  11      250.02      256.47      4.49 o
  -1   1  11     2208.99     2036.09     24.48 o
   0   1  11      606.37      693.65      8.83 o
   1   1  11     1571.82     1579.98     20.70 o
   2   1  11     1037.30     1161.99     14.48 o
   3   1  11     6854.41     7047.58     80.09 o
   4   1  11       29.39       29.22      2.01 o
   5   1  11      426.21      445.35      6.93 o
   6   1  11      137.71      151.24      4.29 o
   7   1  11     1429.30     1389.40     19.83 o
   8   1  11       59.60       63.14      4.92 o
   9   1  11      190.82      184.76      8.02 o
  10   1  11        1.09        1.39      4.46 o
  11   1  11      531.77      533.15     17.77 o
  12   1  11      188.27      185.17     13.40 o
 -13   2  11        2.09       -1.90      6.52 o
 -12   2  11       38.08       42.27      7.27 o
 -11   2  11      159.77      154.85      8.14 o
 -10   2  11      554.61      526.81     14.52 o
  -9   2  11      215.95      225.45      8.97 o
  -8   2  11      100.16       91.91      5.85 o
  -7   2  11      612.40      590.44     12.14 o
  -6   2  11     3061.35     3030.25     39.43 o
  -5   2  11      604.91      593.80      7.67 o
  -4   2  11      454.75      456.59      6.04 o
  -3   2  11       57.50       49.90      2.06 o
  -2   2  11     5689.40     5689.08     78.48 o
  -1   2  11      106.77       99.43      4.33 o
   0   2  11      482.66      464.08      8.54 o
   1   2  11      126.06      124.25      3.25 o
   2   2  11     4664.04     4476.93     59.22 o
   3   2  11       14.67       18.57      1.61 o
   4   2  11     1005.84      990.78     11.95 o
   5   2  11       16.25       15.75      1.87 o
   6   2  11     1356.53     1323.80     20.42 o
   7   2  11        7.78        4.88      3.21 o
   8   2  11      395.79      379.68     13.04 o
   9   2  11      214.78      204.41     10.27 o
  10   2  11      961.08      955.43     25.07 o
  11   2  11       90.88       84.87      8.06 o
  12   2  11       12.91       11.23      8.12 o
 -12   3  11      188.14      191.71     11.03 o
 -11   3  11      138.82      137.51      7.94 o
 -10   3  11      172.12      162.91      8.21 o
  -9   3  11      924.94      905.79     20.27 o
  -8   3  11      103.60      114.64      6.48 o
  -7   3  11     1997.47     1893.81     37.91 o
  -6   3  11      672.60      664.18     12.05 o
  -5   3  11      897.24      871.66     11.94 o
  -4   3  11       10.27       11.74      1.62 o
  -3   3  11     1033.46     1026.73     13.73 o
  -2   3  11      137.69      141.43      3.53 o
  -1   3  11     3422.51     3479.49     48.71 o
   0   3  11      311.64      310.65      5.91 o
   1   3  11      338.10      337.02      5.73 o
   2   3  11      222.75      231.08      4.41 o
   3   3  11     1328.87     1221.31     17.97 o
   4   3  11      356.46      300.43      6.20 o
   5   3  11        6.85        3.02      1.96 o
   6   3  11      122.78      114.08      6.80 o
   7   3  11     1325.31     1324.21     31.39 o
   8   3  11       64.70       55.22      5.94 o
   9   3  11       69.89       63.15      6.53 o
  10   3  11      161.04      172.45      9.79 o
  11   3  11      870.43      882.68     24.01 o
  12   3  11       23.79       16.57      8.45 o
 -12   4  11        6.27        9.36      6.25 o
 -11   4  11      457.18      456.79     15.68 o
 -10   4  11      684.79      709.47     17.32 o
  -9   4  11      129.05      131.67      7.24 o
  -8   4  11      268.73      248.02      8.95 o
  -7   4  11     1294.09     1253.59     26.14 o
  -6   4  11     1009.37     1002.03     22.07 o
  -5   4  11       42.44       36.74      3.13 o
  -4   4  11      299.92      294.13      6.17 o
  -3   4  11       99.15      105.53      3.41 o
  -2   4  11     1946.61     1953.03     24.51 o
  -1   4  11      292.98      307.47      5.31 o
   0   4  11      507.72      538.11      8.40 o
   1   4  11      360.61      379.23      5.47 o
   2   4  11      461.35      420.74      7.00 o
   3   4  11      413.23      458.27      7.38 o
   4   4  11     1291.21     1253.53     18.93 o
   5   4  11     1109.96     1016.57     23.99 o
   6   4  11      502.72      546.61     14.88 o
   7   4  11      184.79      169.36      8.45 o
   8   4  11      342.36      340.76     12.01 o
   9   4  11       29.43       33.90      5.84 o
  10   4  11      120.58      106.85      7.95 o
  11   4  11       52.99       54.41      8.64 o
 -11   5  11      230.01      232.90     10.70 o
 -10   5  11      146.26      152.17      8.95 o
  -9   5  11      271.46      261.66      9.43 o
  -8   5  11       41.57       39.79      4.89 o
  -7   5  11      374.19      396.51     11.33 o
  -6   5  11      238.42      230.81      8.17 o
  -5   5  11     2030.54     1971.19     30.99 o
  -4   5  11      193.38      190.47      4.41 o
  -3   5  11      516.34      529.60      9.69 o
  -2   5  11       99.31      100.24      3.70 o
  -1   5  11     1308.75     1231.37     24.18 o
   0   5  11      364.71      357.51      8.57 o
   1   5  11      645.47      629.31     13.14 o
   2   5  11      207.15      200.92      4.22 o
   3   5  11     1161.48     1114.43     14.80 o
   4   5  11      542.94      554.38      9.71 o
   5   5  11      253.35      274.93      7.69 o
   6   5  11      401.03      381.91     11.51 o
   7   5  11     1207.80     1220.43     28.53 o
   8   5  11       99.33      101.52      6.58 o
   9   5  11        9.33       12.45      5.25 o
  10   5  11       95.97       94.87      7.46 o
 -10   6  11      325.41      371.11     12.74 o
  -9   6  11       97.99      104.37      7.06 o
  -8   6  11      131.37      146.47      7.56 o
  -7   6  11       14.77       14.43      2.43 o
  -6   6  11      619.62      612.04     17.60 o
  -5   6  11      340.57      334.08      9.22 o
  -4   6  11       45.69       40.99      3.46 o
  -3   6  11      186.77      182.02      9.73 o
  -2   6  11      815.27      761.70     36.94 o
  -1   6  11      402.21      411.80     24.96 o
   0   6  11      201.67      216.13     18.47 o
   1   6  11      649.72      631.92     32.44 o
   2   6  11     1142.00     1088.64     46.42 o
   3   6  11       55.64       53.11      3.71 o
   4   6  11       14.75       11.20      3.69 o
   5   6  11      999.98      988.32     39.93 o
   6   6  11      756.50      748.68     16.95 o
   7   6  11       15.46        9.08      4.32 o
   9   6  11       48.34       50.49      6.32 o
  -8   7  11      157.13      152.28      8.67 o
  -7   7  11      140.05      146.25     17.47 o
  -6   7  11       37.96       29.45     11.98 o
  -5   7  11      205.47      181.05     12.69 o
  -4   7  11      530.52      464.69     49.67 o
  -3   7  11      211.38      182.19     18.97 o
  -2   7  11       33.00       51.41     12.48 o
  -1   7  11      308.27      315.96     22.46 o
   0   7  11      644.03      666.36     32.94 o
   1   7  11       10.25        8.98     10.48 o
   2   7  11      313.58      318.96     22.46 o
   3   7  11     1531.90     1558.34     64.39 o
   8   7  11       59.61       75.37      7.99 o
  -6   8  11      200.31      168.21     17.97 o
  -5   8  11      597.50      580.51     32.94 o
  -4   8  11       17.90       35.44     12.48 o
  -3   8  11      154.90      157.23     17.97 o
  -2   8  11      592.84      580.51     31.45 o
  -1   8  11       79.86       77.37     14.97 o
   0   8  11      132.37      135.27     16.97 o
   1   8  11      322.29      337.92     24.46 o
   2   8  11      310.93      320.95     23.46 o
  -1   9  11      190.79      196.17     20.96 o
   0   9  11      115.28       95.34     16.47 o
   1   9  11      102.95      108.81     16.97 o
  -5  -8  12       73.23       85.35      9.98 o
  -4  -8  12      686.72      679.34     30.45 o
  -3  -8  12      477.23      483.18     21.46 o
  -2  -8  12       30.18       30.45      5.99 o
  -1  -8  12       38.66       38.93      5.49 o
   0  -8  12      672.07      677.84     27.45 o
   1  -8  12      297.00      300.49     14.97 o
   2  -8  12       22.10       29.95      6.49 o
   3  -8  12       30.63       35.44      7.49 o
   4  -8  12      550.54      542.27     16.53 o
   5  -8  12      392.31      384.65     13.49 o
  -8  -7  12       23.02       33.21      8.49 o
  -7  -7  12      101.32      103.59      9.11 o
  -6  -7  12      445.96      468.42     17.61 o
  -5  -7  12      834.28      836.26     25.90 o
  -4  -7  12      217.10      219.63     13.98 o
  -3  -7  12      664.62      664.97     22.55 o
  -2  -7  12      466.63      457.70     31.45 o
  -1  -7  12      351.50      362.21     14.22 o
   0  -7  12       80.63       71.75      6.49 o
   1  -7  12      984.06      970.13     29.34 o
   2  -7  12      653.03      624.10     20.60 o
   3  -7  12      362.56      364.20     14.99 o
   4  -7  12      133.99      133.18      7.02 o
   5  -7  12      386.88      363.20     12.87 o
   6  -7  12      244.41      243.20     10.88 o
   7  -7  12       51.86       59.60      6.72 o
  -9  -6  12        3.02        0.29      7.19 o
  -8  -6  12      140.41      130.49     10.30 o
  -7  -6  12      313.78      310.09     14.21 o
  -6  -6  12      349.66      357.11     14.57 o
  -5  -6  12      216.74      205.20     10.66 o
  -4  -6  12     1218.41     1218.91     36.44 o
  -3  -6  12      500.38      489.76     16.54 o
  -2  -6  12     1539.97     1507.09     41.96 o
  -1  -6  12       80.55       86.23      6.87 o
   0  -6  12     1006.46      942.64     28.84 o
   1  -6  12      818.84      795.50     24.79 o
   2  -6  12      266.90      261.78     11.39 o
   3  -6  12      204.99      197.34     10.78 o
   4  -6  12     1381.49     1309.05     32.34 o
   5  -6  12      101.21      101.95      6.50 o
   6  -6  12      106.84      108.74      6.81 o
   7  -6  12       37.14       31.04      6.37 o
   8  -6  12      315.95      335.02     17.27 o
   9  -6  12        7.63        4.41      5.87 o
 -10  -5  12      120.88      103.66     10.19 o
  -9  -5  12      834.25      816.09     28.41 o
  -8  -5  12      199.92      178.92     11.37 o
  -7  -5  12        5.43        3.10      5.88 o
  -6  -5  12      240.49      248.28     11.73 o
  -5  -5  12      596.42      589.39     16.91 o
  -4  -5  12      180.53      164.83      7.37 o
  -3  -5  12      821.29      822.38     19.11 o
  -2  -5  12      579.02      582.58     13.09 o
  -1  -5  12     1393.99     1377.79     24.94 o
   0  -5  12      139.37      137.36      5.74 o
   1  -5  12      257.08      271.29      9.21 o
   2  -5  12      119.28      125.57      6.53 o
   3  -5  12     1258.01     1218.92     25.31 o
   4  -5  12      121.63      115.45      5.91 o
   5  -5  12      229.70      241.09      8.70 o
   6  -5  12     1032.67      980.78     45.46 o
   7  -5  12      590.74      588.40     15.14 o
   8  -5  12        7.58        2.74      4.63 o
   9  -5  12      300.31      323.15     12.68 o
  10  -5  12      176.55      198.95     10.87 o
 -11  -4  12      174.26      175.92     16.22 o
 -10  -4  12      301.42      303.26     15.48 o
  -9  -4  12      266.86      261.91     14.07 o
  -8  -4  12      388.91      375.64     16.22 o
  -7  -4  12      399.43      380.70     12.29 o
  -6  -4  12     1119.88     1122.28     27.26 o
  -5  -4  12      635.56      622.75     16.23 o
  -4  -4  12     1573.58     1610.77     33.44 o
  -3  -4  12       10.03        9.54      2.98 o
  -2  -4  12     1473.60     1444.53     28.87 o
  -1  -4  12      155.81      171.70      5.17 o
   0  -4  12     1524.01     1530.77     25.40 o
   1  -4  12      180.21      174.64      6.40 o
   2  -4  12      125.76      112.60      4.28 o
   3  -4  12      113.78      122.06      4.50 o
   4  -4  12     1081.29     1142.80     21.99 o
   5  -4  12      509.24      500.24     10.18 o
   6  -4  12       13.26       10.29      3.20 o
   7  -4  12      263.35      243.49     10.11 o
   8  -4  12     1016.95     1014.34     22.84 o
   9  -4  12       66.66       64.14      5.91 o
  10  -4  12       72.35       89.80      7.88 o
  11  -4  12       34.06       38.54      6.99 o
 -12  -3  12       52.08       52.20     11.73 o
 -11  -3  12       31.22       25.59      7.91 o
 -10  -3  12      181.86      176.44     12.65 o
  -9  -3  12      543.91      551.78     16.59 o
  -8  -3  12      137.30      139.20      6.88 o
  -7  -3  12       75.97       83.60      5.11 o
  -6  -3  12     1427.29     1410.12     23.12 o
  -5  -3  12     2335.27     2243.18     32.91 o
  -4  -3  12      442.84      436.04      7.42 o
  -3  -3  12     1236.49     1218.91     20.38 o
  -2  -3  12      563.07      598.00     10.92 o
  -1  -3  12     3239.70     3333.06     43.68 o
   0  -3  12      210.18      221.62      4.62 o
   1  -3  12       64.00       61.08      2.67 o
   2  -3  12      518.58      528.11      8.79 o
   3  -3  12      802.58      755.87     11.25 o
   4  -3  12      490.40      508.48      8.60 o
   5  -3  12      932.45      850.77     19.55 o
   6  -3  12       55.80       65.80      4.17 o
   7  -3  12     1871.24     1772.67     28.78 o
   8  -3  12      194.60      188.75      6.61 o
   9  -3  12      390.87      396.00     10.93 o
  10  -3  12      165.55      181.53      9.89 o
  11  -3  12      244.10      260.06     11.98 o
 -12  -2  12      103.90      104.20     10.66 o
 -11  -2  12       11.48        8.31      5.73 o
 -10  -2  12      728.87      757.66     20.14 o
  -9  -2  12       35.35       35.96      4.89 o
  -8  -2  12      803.06      771.46     15.60 o
  -7  -2  12        3.79        2.70      2.59 o
  -6  -2  12      963.19      923.89     14.63 o
  -5  -2  12      505.85      485.85      8.79 o
  -4  -2  12      150.75      135.58      5.39 o
  -3  -2  12       42.30       42.60      2.39 o
  -2  -2  12      907.52      868.44     14.14 o
  -1  -2  12       93.51       94.38      3.55 o
   0  -2  12     3798.50     3803.00     52.11 o
   1  -2  12        8.35        5.18      1.47 o
   2  -2  12      919.62      903.97     13.28 o
   3  -2  12        5.16        5.24      1.94 o
   4  -2  12     1576.21     1481.19     22.70 o
   5  -2  12      234.85      221.47      5.03 o
   6  -2  12      394.31      360.36      6.72 o
   7  -2  12       25.21       24.99      2.98 o
   8  -2  12     1478.13     1483.00     23.20 o
   9  -2  12       94.75       94.46      5.15 o
  10  -2  12       21.40       18.98      4.94 o
  11  -2  12      111.75      103.34     10.02 o
  12  -2  12      789.81      841.57     40.43 o
 -13  -1  12      874.72      947.38     45.42 o
 -12  -1  12      213.62      214.64     13.59 o
 -11  -1  12       63.36       56.47      6.17 o
 -10  -1  12      213.29      217.61      7.93 o
  -9  -1  12     1988.32     2015.83     29.92 o
  -8  -1  12       96.38       82.54      3.99 o
  -7  -1  12      163.79      173.24      5.03 o
  -6  -1  12      202.06      184.82      4.82 o
  -5  -1  12     3573.93     3508.96     50.45 o
  -4  -1  12     1325.62     1293.90     19.29 o
  -3  -1  12      666.58      652.59      9.68 o
  -2  -1  12       85.64       86.42      3.27 o
  -1  -1  12     2618.73     2420.42     31.38 o
   0  -1  12      161.01      189.19      4.05 o
   1  -1  12      347.92      326.80      4.83 o
   2  -1  12        1.06       -1.05      1.57 o
   3  -1  12     3988.61     3839.94     51.66 o
   4  -1  12      206.84      194.16      5.00 o
   5  -1  12      303.68      295.37      5.67 o
   6  -1  12       13.76       15.48      2.46 o
   7  -1  12     1037.95     1040.79     14.98 o
   8  -1  12       23.92       21.85      3.10 o
   9  -1  12     1377.31     1381.53     21.87 o
  10  -1  12      310.70      303.89     10.40 o
  11  -1  12      267.87      296.00     20.96 o
  12  -1  12       24.05       45.92     12.48 o
 -13   0  12       82.91       81.41     10.94 o
 -12   0  12        3.64        3.86      5.67 o
 -11   0  12       87.91       87.85      6.88 o
 -10   0  12     1871.65     1877.46     34.14 o
  -9   0  12      793.47      784.12     14.90 o
  -8   0  12     1531.14     1501.06     21.52 o
  -7   0  12      860.25      836.81     13.01 o
  -6   0  12        7.01        2.14      2.33 o
  -5   0  12      469.41      486.44      7.70 o
  -4   0  12     1359.24     1349.86     18.71 o
  -3   0  12       17.67       16.57      2.01 o
  -2   0  12      947.87      896.78     12.18 o
  -1   0  12        2.36       -1.54      1.54 o
   0   0  12      526.03      426.83      6.59 o
   1   0  12       79.26       67.91      2.54 o
   2   0  12      368.58      329.70      5.53 o
   3   0  12       36.13       35.46      2.14 o
   4   0  12     4911.00     5127.28     63.20 o
   5   0  12        8.26       12.16      2.13 o
   6   0  12      181.74      178.05      4.56 o
   7   0  12      159.69      173.99      4.75 o
   8   0  12     1873.29     1865.76     26.16 o
   9   0  12      105.42      111.80      6.38 o
  10   0  12      225.39      221.51      9.32 o
  11   0  12      180.28      167.19      8.71 o
  12   0  12       83.88       91.84     14.97 o
 -13   1  12      817.23      913.25     26.03 o
 -12   1  12      197.78      198.26      9.58 o
 -11   1  12       57.71       52.28      6.20 o
 -10   1  12      179.64      170.80      8.85 o
  -9   1  12     1991.33     1922.99     39.30 o
  -8   1  12       88.06       81.65      4.57 o
  -7   1  12      163.70      165.60      4.95 o
  -6   1  12      171.29      153.76      4.28 o
  -5   1  12     3696.74     3648.60     44.39 o
  -4   1  12     1319.04     1293.24     17.08 o
  -3   1  12      627.14      622.88      9.09 o
  -2   1  12       79.46       85.50      2.48 o
  -1   1  12     2522.68     2295.74     27.92 o
   0   1  12      176.55      201.21      3.54 o
   1   1  12      315.80      280.58      5.34 o
   2   1  12        1.77        0.62      1.61 o
   3   1  12     4020.81     3983.07     45.89 o
   4   1  12      202.32      202.54      4.24 o
   5   1  12      299.99      292.33      5.46 o
   6   1  12       17.99       20.67      2.27 o
   7   1  12     1104.02     1078.26     16.74 o
   8   1  12       29.44       30.47      4.31 o
   9   1  12     1353.33     1330.51     28.19 o
  10   1  12      311.52      301.80     12.29 o
  11   1  12      254.82      254.19     14.91 o
  12   1  12       26.56       22.71      8.82 o
 -12   2  12      118.80      122.09      9.19 o
 -11   2  12       14.01        8.47      5.17 o
 -10   2  12      680.29      676.22     17.22 o
  -9   2  12       17.61       17.39      4.83 o
  -8   2  12      764.42      739.28     17.28 o
  -7   2  12        8.49        8.72      3.90 o
  -6   2  12     1130.04     1072.48     14.76 o
  -5   2  12      520.68      502.31      7.28 o
  -4   2  12      212.34      200.54      3.54 o
  -3   2  12       38.52       38.30      1.71 o
  -2   2  12      857.11      819.87     12.26 o
  -1   2  12       94.39       96.38      3.53 o
   0   2  12     3794.48     3659.52     48.52 o
   1   2  12        9.91        5.84      1.26 o
   2   2  12      912.16      919.20     11.05 o
   3   2  12        7.84        6.18      1.47 o
   4   2  12     1545.12     1462.81     17.22 o
   5   2  12      232.45      224.05      5.19 o
   6   2  12      388.30      339.78      7.49 o
   7   2  12       17.63       15.18      4.80 o
   8   2  12     1528.20     1496.98     35.53 o
   9   2  12       93.01       89.66      7.20 o
  10   2  12       19.68       16.94      5.83 o
  11   2  12       97.21       83.75      8.16 o
  12   2  12      830.10      855.58     30.16 o
 -12   3  12       57.54       52.40      7.45 o
 -11   3  12       41.57       31.10      6.55 o
 -10   3  12      227.03      232.60      9.41 o
  -9   3  12      523.47      525.86     14.03 o
  -8   3  12      130.59      114.51      6.62 o
  -7   3  12       68.62       70.32      5.33 o
  -6   3  12     1495.17     1466.72     29.26 o
  -5   3  12     2084.97     1961.18     32.41 o
  -4   3  12      392.52      386.41      6.51 o
  -3   3  12     1282.86     1300.54     17.68 o
  -2   3  12      595.62      638.53      9.02 o
  -1   3  12     3246.39     3268.82     57.62 o
   0   3  12      210.39      219.16      5.03 o
   1   3  12       66.55       61.10      2.45 o
   2   3  12      568.85      583.82     11.85 o
   3   3  12      756.89      711.09     11.71 o
   4   3  12      492.09      515.54      9.76 o
   5   3  12      887.87      812.62     17.63 o
   6   3  12       49.48       54.82      5.36 o
   7   3  12     1810.91     1687.45     40.04 o
   8   3  12      181.14      186.91      9.21 o
   9   3  12      410.44      416.61     13.93 o
  10   3  12      163.44      162.23      9.70 o
  11   3  12      255.17      265.10     12.10 o
 -11   4  12      196.03      207.64     11.17 o
 -10   4  12      314.61      312.16     10.98 o
  -9   4  12      279.28      283.75     10.00 o
  -8   4  12      433.12      420.82     11.69 o
  -7   4  12      382.11      357.00     10.62 o
  -6   4  12     1160.21     1139.29     23.89 o
  -5   4  12      620.75      599.77     14.39 o
  -4   4  12     1812.71     1860.08     28.10 o
  -3   4  12       26.57       22.49      2.21 o
  -2   4  12     1512.14     1534.10     22.05 o
  -1   4  12      146.84      165.26      4.22 o
   0   4  12     1407.19     1419.84     23.11 o
   1   4  12      230.17      230.96      4.85 o
   2   4  12      121.78      103.14      3.47 o
   3   4  12      131.77      137.96      3.83 o
   4   4  12     1163.34     1238.07     19.61 o
   5   4  12      493.97      484.10     13.63 o
   6   4  12       10.89       14.56      4.38 o
   7   4  12      267.95      250.54      9.88 o
   8   4  12     1018.49     1005.70     25.36 o
   9   4  12       59.20       58.43      6.53 o
  10   4  12       74.38       72.53      7.30 o
  11   4  12       45.22       63.73     11.98 o
 -10   5  12      126.03      126.53      8.35 o
  -9   5  12      918.39      895.41     22.88 o
  -8   5  12      189.60      180.08      7.88 o
  -7   5  12        6.75        5.36      4.13 o
  -6   5  12      224.03      238.45      8.33 o
  -5   5  12      684.50      680.50     13.22 o
  -4   5  12      196.23      175.82      4.84 o
  -3   5  12      770.10      754.17     12.06 o
  -2   5  12      570.74      567.07     10.97 o
  -1   5  12     1333.00     1319.15     21.12 o
   0   5  12      134.74      137.11      3.91 o
   1   5  12      278.15      291.02      5.90 o
   2   5  12      105.88      108.72      3.37 o
   3   5  12     1279.14     1220.17     18.02 o
   4   5  12      113.49      111.17      4.75 o
   5   5  12      246.87      263.84      9.02 o
   6   5  12     1048.38     1041.52     24.63 o
   7   5  12      563.48      584.43     16.13 o
   8   5  12        6.48        0.98      4.59 o
   9   5  12      245.89      264.10     13.41 o
  10   5  12      148.93      151.48     11.47 o
  -9   6  12        1.94        6.12      4.73 o
  -8   6  12      136.72      141.49      7.56 o
  -7   6  12      319.31      307.71      7.75 o
  -6   6  12      340.00      349.31     12.37 o
  -5   6  12      191.49      171.01      8.40 o
  -4   6  12     1271.14     1222.60     25.58 o
  -3   6  12      533.49      514.61     11.99 o
  -2   6  12     1400.67     1392.15     49.52 o
  -1   6  12       73.48       73.09      5.76 o
   0   6  12     1035.92     1011.58     28.84 o
   1   6  12      794.51      779.84     18.60 o
   2   6  12      265.89      263.61      8.26 o
   3   6  12      179.30      190.09      7.32 o
   4   6  12     1466.46     1407.05     37.77 o
   5   6  12      128.83      126.54      5.90 o
   6   6  12       92.36       92.76      6.32 o
   7   6  12       46.89       52.68      5.61 o
   8   6  12      329.96      368.50     13.40 o
   9   6  12       10.72       11.73      5.61 o
  -8   7  12       19.57       20.96     12.48 o
  -7   7  12      112.10      125.34      7.19 o
  -6   7  12      459.74      457.22     27.95 o
  -5   7  12      842.82      780.92     35.44 o
  -4   7  12      238.65      238.18     28.70 o
  -3   7  12      708.29      662.37     34.44 o
  -2   7  12      445.64      383.85     25.46 o
  -1   7  12      378.46      414.79     25.46 o
   0   7  12       77.36       77.87     13.48 o
   1   7  12      953.36      936.40     43.93 o
   2   7  12      622.03      575.02     31.95 o
   3   7  12      362.95      368.37     25.46 o
   7   7  12       20.81       28.45      4.99 o
  -5   8  12       86.19       85.85     15.97 o
  -4   8  12      720.83      668.36     35.94 o
  -3   8  12      431.30      393.33     26.45 o
  -2   8  12       28.78       25.46     12.48 o
  -1   8  12       28.39       29.45     12.98 o
   0   8  12      633.77      603.47     34.44 o
   1   8  12      267.57      294.50     23.96 o
   2   8  12       32.21       37.94     13.98 o
  -5  -8  13      281.96      292.50     17.47 o
  -4  -8  13       51.90       47.42      8.49 o
  -3  -8  13      124.75      140.26     11.98 o
  -2  -8  13      467.00      457.72     21.96 o
  -1  -8  13      166.74      171.71     11.98 o
   0  -8  13      561.49      569.03     25.96 o
   1  -8  13       90.02       77.37      7.99 o
   2  -8  13      171.58      188.18     13.48 o
   3  -8  13      502.15      503.14     24.96 o
   4  -8  13      195.12      211.67     10.14 o
  -7  -7  13       41.97       37.68      7.49 o
  -6  -7  13      690.21      693.24     37.69 o
  -5  -7  13      222.48      225.62     14.97 o
  -4  -7  13      100.46      101.33     10.98 o
  -3  -7  13      263.44      269.07     12.65 o
  -2  -7  13      786.29      774.82     25.51 o
  -1  -7  13     1503.13     1450.94     41.77 o
   0  -7  13      412.16      393.46     15.21 o
   1  -7  13      236.45      238.44     11.54 o
   2  -7  13      431.10      443.39     16.79 o
   3  -7  13      100.84      105.81      9.35 o
   4  -7  13       84.47       87.98      6.59 o
   5  -7  13      412.65      422.73     14.26 o
   6  -7  13      283.12      298.92     12.05 o
   7  -7  13       24.33       16.47      6.05 o
  -9  -6  13      217.75      250.45     14.14 o
  -8  -6  13      309.50      329.90     15.68 o
  -7  -6  13      246.81      247.44     12.79 o
  -6  -6  13      124.15      122.89      9.16 o
  -5  -6  13      328.21      346.37     14.27 o
  -4  -6  13      594.54      594.81     18.71 o
  -3  -6  13        8.91        1.50      5.99 o
  -2  -6  13      838.73      827.64     26.15 o
  -1  -6  13      426.08      389.61     14.74 o
   0  -6  13      782.68      750.35     23.52 o
   1  -6  13      363.08      348.48     16.72 o
   2  -6  13      163.36      171.71     10.15 o
   3  -6  13      144.62      145.71      7.98 o
   4  -6  13      882.61      869.52     29.18 o
   5  -6  13        5.26        4.58      4.35 o
   6  -6  13      141.20      135.68      7.44 o
   7  -6  13      111.79      123.34      8.35 o
   8  -6  13      175.07      149.25     14.12 o
 -10  -5  13      210.68      219.07     14.00 o
  -9  -5  13      827.73      901.46     28.40 o
  -8  -5  13      226.60      219.45     12.85 o
  -7  -5  13      396.51      396.20     16.03 o
  -6  -5  13      353.69      361.22     14.81 o
  -5  -5  13      432.92      428.81     16.41 o
  -4  -5  13      278.71      267.35      9.39 o
  -3  -5  13      732.94      707.51     18.02 o
  -2  -5  13       64.43       63.16      5.44 o
  -1  -5  13      765.94      714.50     19.86 o
   0  -5  13      517.76      522.42     14.16 o
   1  -5  13     1576.11     1524.08     33.79 o
   2  -5  13       59.02       56.59      5.03 o
   3  -5  13     1039.25      963.15     20.64 o
   4  -5  13      102.69      103.36      6.65 o
   5  -5  13     1456.04     1449.22     30.12 o
   6  -5  13      172.11      167.59      7.72 o
   7  -5  13       98.88       78.57      6.15 o
   8  -5  13      119.77      115.46      8.36 o
   9  -5  13      331.06      377.96     14.39 o
 -11  -4  13       55.30       58.99      9.35 o
 -10  -4  13      411.37      416.52     18.31 o
  -9  -4  13        8.07        7.21      6.95 o
  -8  -4  13      600.74      614.78     20.82 o
  -7  -4  13       86.71       77.56      6.46 o
  -6  -4  13      134.14      126.06      7.48 o
  -5  -4  13      549.13      549.64     15.27 o
  -4  -4  13     1111.15     1099.65     25.74 o
  -3  -4  13       27.57       31.50      3.54 o
  -2  -4  13     1688.01     1675.52     31.98 o
  -1  -4  13      294.77      285.31      7.01 o
   0  -4  13     2182.04     2174.66     37.90 o
   1  -4  13      123.42      126.79      5.75 o
   2  -4  13      195.02      192.76      6.67 o
   3  -4  13       11.41        8.71      3.46 o
   4  -4  13      990.80      992.26     20.89 o
   5  -4  13      137.16      127.45      5.31 o
   6  -4  13      898.02      827.39     32.31 o
   7  -4  13      380.36      354.74     20.39 o
   8  -4  13      957.00      906.05     21.59 o
   9  -4  13       10.02        7.31      5.61 o
  10  -4  13      325.80      321.68     13.21 o
 -12  -3  13      140.81      163.46     12.44 o
 -11  -3  13       57.09       74.83     11.73 o
 -10  -3  13      268.85      249.84     13.40 o
  -9  -3  13     1393.11     1387.35     40.99 o
  -8  -3  13       32.25       25.22      5.50 o
  -7  -3  13      468.08      481.29     11.68 o
  -6  -3  13      873.06      854.49     18.04 o
  -5  -3  13     1866.53     1811.00     28.28 o
  -4  -3  13      524.67      502.50     10.01 o
  -3  -3  13     1302.73     1286.92     21.56 o
  -2  -3  13      482.09      475.99      8.85 o
  -1  -3  13     1503.86     1497.23     21.42 o
   0  -3  13      420.95      399.82      7.21 o
   1  -3  13     2293.48     2276.16     33.77 o
   2  -3  13      505.14      489.95      8.34 o
   3  -3  13      131.60      125.96      4.13 o
   4  -3  13       57.72       59.71      3.16 o
   5  -3  13     2076.06     1991.95     38.64 o
   6  -3  13      464.48      440.46     12.46 o
   7  -3  13       54.94       53.26      4.09 o
   8  -3  13        6.22        7.30      3.66 o
   9  -3  13      683.47      640.30     16.47 o
  10  -3  13       65.30       64.23      7.06 o
  11  -3  13       54.93       66.33      7.42 o
 -12  -2  13      411.62      448.58     18.97 o
 -11  -2  13       49.05       64.43      9.23 o
 -10  -2  13       14.22       16.19      5.61 o
  -9  -2  13       69.91       65.51      5.63 o
  -8  -2  13     2171.48     2238.14     39.03 o
  -7  -2  13      568.48      552.05     10.00 o
  -6  -2  13      207.91      194.35      5.02 o
  -5  -2  13      128.45      115.99      4.17 o
  -4  -2  13     5103.91     4974.21     69.16 o
  -3  -2  13       51.23       60.43      3.17 o
  -2  -2  13      609.82      580.79     10.55 o
  -1  -2  13      344.88      347.27      6.72 o
   0  -2  13     1599.34     1569.61     22.55 o
   1  -2  13      124.19      131.90      3.33 o
   2  -2  13      604.92      589.39      9.66 o
   3  -2  13      613.73      606.97      9.60 o
   4  -2  13     1990.75     1941.63     27.18 o
   5  -2  13      442.71      436.07     10.83 o
   6  -2  13      181.39      174.47      4.84 o
   7  -2  13        2.84        1.19      2.98 o
   8  -2  13      666.17      668.13     13.38 o
   9  -2  13       30.56       33.09      4.25 o
  10  -2  13      301.18      315.71     10.73 o
  11  -2  13      123.15      138.94     13.98 o
 -12  -1  13       93.40      103.37     11.23 o
 -11  -1  13        3.68        3.85      5.11 o
 -10  -1  13      174.20      181.61      8.41 o
  -9  -1  13     1331.08     1361.90     23.27 o
  -8  -1  13     2039.39     2070.31     28.09 o
  -7  -1  13     1365.83     1360.33     19.33 o
  -6  -1  13       14.12        6.79      2.47 o
  -5  -1  13     1695.49     1726.26     26.43 o
  -4  -1  13      117.67      132.53      4.28 o
  -3  -1  13     2462.64     2401.09     32.31 o
  -2  -1  13      174.68      169.41      4.58 o
  -1  -1  13     1138.17     1065.74     15.18 o
   0  -1  13      393.90      424.85      6.70 o
   1  -1  13     1813.67     1713.01     20.16 o
   2  -1  13      127.59      134.59      3.52 o
   3  -1  13      211.44      205.42      4.89 o
   4  -1  13       11.40        9.98      2.28 o
   5  -1  13     1370.85     1347.43     18.41 o
   6  -1  13      125.53      124.76      4.20 o
   7  -1  13       67.57       61.91      3.32 o
   8  -1  13      101.24       94.85      4.25 o
   9  -1  13     1247.32     1310.57     22.96 o
  10  -1  13      264.86      284.67     12.45 o
  11  -1  13       56.64       77.87     12.48 o
  12  -1  13       44.03       47.42     12.98 o
 -12   0  13      707.62      711.49     21.31 o
 -11   0  13       21.27       14.91      5.42 o
 -10   0  13      205.35      193.18      7.91 o
  -9   0  13      426.48      405.70      9.66 o
  -8   0  13     1370.53     1361.14     19.82 o
  -7   0  13      247.94      250.42      5.93 o
  -6   0  13       65.30       59.62      3.15 o
  -5   0  13      199.04      181.20      4.70 o
  -4   0  13     3655.09     3625.21     47.62 o
  -3   0  13       14.75       11.84      2.07 o
  -2   0  13     1787.44     1866.04     25.51 o
  -1   0  13        0.05       -1.65      1.65 o
   0   0  13     1568.70     1487.21     19.26 o
   1   0  13      230.66      216.72      4.16 o
   2   0  13      301.57      281.07      5.17 o
   3   0  13      277.69      248.54      5.25 o
   4   0  13     1852.41     1880.62     24.31 o
   5   0  13       61.81       54.63      2.81 o
   6   0  13      964.84      972.97     13.78 o
   7   0  13      109.20      102.84      3.89 o
   8   0  13      430.72      442.29      8.56 o
   9   0  13      318.56      302.92     10.14 o
  10   0  13      670.77      662.63     16.68 o
  11   0  13       14.85        1.73      7.94 o
  12   0  13      343.62      340.92     25.96 o
 -12   1  13      123.10      124.40      8.05 o
 -11   1  13       15.65       12.93      5.39 o
 -10   1  13      167.52      168.86      8.39 o
  -9   1  13     1374.10     1348.19     28.44 o
  -8   1  13     1919.63     1900.25     35.30 o
  -7   1  13     1319.83     1307.49     20.58 o
  -6   1  13       17.85       11.69      2.35 o
  -5   1  13     1848.21     1857.57     22.16 o
  -4   1  13      108.87      122.31      3.62 o
  -3   1  13     2513.95     2443.59     30.58 o
  -2   1  13      163.37      173.18      3.61 o
  -1   1  13     1290.22     1208.36     15.04 o
   0   1  13      399.20      424.03      6.23 o
   1   1  13     1761.95     1547.56     22.34 o
   2   1  13      136.29      145.21      3.85 o
   3   1  13      235.55      230.43      4.88 o
   4   1  13       10.19       12.38      1.94 o
   5   1  13     1402.67     1387.44     18.20 o
   6   1  13      134.35      133.42      4.03 o
   7   1  13       61.50       51.16      4.04 o
   8   1  13       94.24       83.99      5.57 o
   9   1  13     1277.99     1315.07     32.64 o
  10   1  13      280.97      305.13     12.86 o
  11   1  13       55.10       59.84      7.62 o
  12   1  13       38.08       27.48      9.00 o
 -12   2  13      339.32      360.62     14.97 o
 -11   2  13       53.41       48.25      6.17 o
 -10   2  13       17.30       16.98      4.89 o
  -9   2  13       48.10       44.43      5.35 o
  -8   2  13     2188.04     2196.99     43.41 o
  -7   2  13      513.98      497.50     13.26 o
  -6   2  13      215.66      192.99      5.45 o
  -5   2  13      156.76      138.43      3.90 o
  -4   2  13     5031.13     4972.84     55.42 o
  -3   2  13       37.09       44.07      1.95 o
  -2   2  13      617.33      589.88      8.20 o
  -1   2  13      334.64      344.36      5.48 o
   0   2  13     1585.52     1512.66     18.72 o
   1   2  13      138.20      141.12      3.17 o
   2   2  13      658.02      638.48      8.00 o
   3   2  13      590.84      584.39      7.97 o
   4   2  13     2048.41     2009.64     28.55 o
   5   2  13      452.24      459.87      8.24 o
   6   2  13      131.30      136.05      7.83 o
   7   2  13        6.01       -0.10      4.41 o
   8   2  13      713.60      689.73     19.01 o
   9   2  13       24.24       29.97      6.05 o
  10   2  13      310.10      311.08     19.08 o
  11   2  13      129.09      132.01      9.41 o
 -12   3  13      131.38      140.30     10.25 o
 -11   3  13       89.27      100.62      8.22 o
 -10   3  13      248.86      240.91      9.90 o
  -9   3  13     1373.58     1384.00     29.07 o
  -8   3  13       16.90       15.54      4.51 o
  -7   3  13      405.87      415.06     12.11 o
  -6   3  13      868.62      837.08     18.64 o
  -5   3  13     1794.64     1756.99     31.10 o
  -4   3  13      569.03      544.55     11.33 o
  -3   3  13     1378.27     1382.76     18.76 o
  -2   3  13      434.01      440.24      7.73 o
  -1   3  13     1384.16     1370.49     24.29 o
   0   3  13      407.51      375.59      7.80 o
   1   3  13     2419.59     2398.83     33.10 o
   2   3  13      541.96      528.44      8.77 o
   3   3  13      151.87      145.93      4.66 o
   4   3  13       62.91       56.70      4.46 o
   5   3  13     2025.12     1946.23     44.56 o
   6   3  13      464.76      440.76     13.13 o
   7   3  13       58.50       54.56      5.86 o
   8   3  13        8.03       12.73      5.28 o
   9   3  13      704.05      668.43     19.02 o
  10   3  13       67.74       64.71      7.30 o
  11   3  13       58.15       74.75      9.70 o
 -11   4  13       37.86       38.80      7.01 o
 -10   4  13      437.68      439.17     14.74 o
  -9   4  13        1.73       -0.85      4.52 o
  -8   4  13      541.22      550.22     14.55 o
  -7   4  13       80.52       68.79      5.37 o
  -6   4  13      133.46      137.36      6.87 o
  -5   4  13      562.72      559.30     13.65 o
  -4   4  13     1048.81     1068.79     18.01 o
  -3   4  13       31.53       37.22      2.71 o
  -2   4  13     1635.30     1643.60     26.09 o
  -1   4  13      294.21      282.04      6.33 o
   0   4  13     2295.76     2314.37     34.71 o
   1   4  13      125.24      132.49      4.10 o
   2   4  13      184.04      186.16      4.61 o
   3   4  13        8.91        8.40      2.34 o
   4   4  13      927.03      931.25     20.07 o
   5   4  13      131.16      118.42      6.88 o
   6   4  13      862.21      810.81     20.92 o
   7   4  13      379.99      368.43     12.17 o
   8   4  13     1016.82      982.13     24.20 o
   9   4  13       14.17       10.71      5.37 o
  10   4  13      292.57      283.08     12.29 o
 -10   5  13      260.00      268.29     11.22 o
  -9   5  13      725.28      779.47     23.58 o
  -8   5  13      217.18      227.55     11.17 o
  -7   5  13      425.14      399.20     11.42 o
  -6   5  13      357.76      365.84     10.44 o
  -5   5  13      470.55      462.03     10.28 o
  -4   5  13      250.99      247.74      6.91 o
  -3   5  13      799.73      762.05     15.86 o
  -2   5  13      106.55      108.23      3.63 o
  -1   5  13      859.94      818.90     13.13 o
   0   5  13      480.42      497.43      8.32 o
   1   5  13     1455.94     1417.05     22.85 o
   2   5  13       35.27       38.36      2.78 o
   3   5  13     1012.37      932.52     19.54 o
   4   5  13      105.19       99.98      6.42 o
   5   5  13     1407.57     1416.92     40.74 o
   6   5  13      143.46      143.87      9.35 o
   7   5  13       99.43       87.71      7.53 o
   8   5  13      128.37      122.09     12.48 o
   9   5  13      400.40      424.70     16.58 o
  -9   6  13      236.05      261.20     15.50 o
  -8   6  13      343.58      355.22     11.56 o
  -7   6  13      257.17      243.73      7.42 o
  -6   6  13      108.46      104.73      4.38 o
  -5   6  13      357.28      354.82     12.03 o
  -4   6  13      534.64      524.33     15.64 o
  -3   6  13       16.33       17.85      3.66 o
  -2   6  13      828.07      839.77     23.72 o
  -1   6  13      405.48      378.20     12.74 o
   0   6  13      739.15      717.20     20.72 o
   1   6  13      318.99      299.52      9.44 o
   2   6  13      193.64      209.59      7.86 o
   3   6  13      177.51      183.59      7.56 o
   4   6  13      854.15      834.07     26.57 o
   5   6  13        7.41        5.11      2.71 o
   6   6  13      121.36      117.70      7.31 o
   7   6  13       92.54      113.18      7.89 o
   8   6  13      155.18      141.10      8.95 o
  -7   7  13       28.05       19.64      4.61 o
  -6   7  13      706.31      708.29     35.44 o
  -5   7  13      173.74      165.22     18.47 o
  -4   7  13      117.60      109.19     10.59 o
  -3   7  13      272.62      230.61     20.96 o
  -2   7  13      857.13      758.71     37.44 o
  -1   7  13     1404.26     1339.22     59.40 o
   0   7  13      443.04      416.29     26.45 o
   1   7  13      279.18      255.07     21.46 o
   2   7  13      428.89      410.30     26.95 o
   3   7  13       84.24       78.87     14.97 o
   7   7  13       29.57       30.45      5.99 o
  -5   8  13      275.19      246.58     22.96 o
  -4   8  13       93.58       87.85     15.47 o
  -3   8  13      172.95      131.78     16.97 o
  -2   8  13      500.41      471.20     28.95 o
  -1   8  13      227.89      212.64     19.47 o
   0   8  13      656.60      630.92     33.94 o
   1   8  13      112.46       95.34     15.97 o
   2   8  13      153.63      192.17     20.96 o
   3   8  13      506.30      463.71     29.45 o
  -4  -8  14      195.34      197.16     14.48 o
  -3  -8  14        2.43        7.99      6.99 o
  -2  -8  14      101.93      110.81     11.48 o
  -1  -8  14      195.84      199.16     13.48 o
   0  -8  14      179.23      172.71     12.48 o
   1  -8  14       56.12       51.41      7.99 o
   2  -8  14      711.62      723.27     32.44 o
   3  -8  14       80.59       79.10      7.58 o
  -7  -7  14      188.76      189.68     16.97 o
  -6  -7  14        0.84       -2.99      8.49 o
  -5  -7  14       87.82       72.38     10.48 o
  -4  -7  14      329.82      350.90     19.97 o
  -3  -7  14      413.51      444.42     17.24 o
  -2  -7  14      217.51      216.03     11.34 o
  -1  -7  14       10.44       13.39      5.59 o
   0  -7  14      973.56      961.79     28.99 o
   1  -7  14     1264.32     1270.42     38.43 o
   2  -7  14       17.23       14.17      5.97 o
   3  -7  14       83.26       81.67      9.23 o
   4  -7  14      275.89      276.34     12.88 o
   5  -7  14      340.78      335.63     12.78 o
   6  -7  14        8.84        9.62      5.78 o
  -9  -6  14       14.92        7.37      7.44 o
  -8  -6  14      934.65      983.70     30.35 o
  -7  -6  14       31.83       23.03      7.19 o
  -6  -6  14      317.80      300.34     13.20 o
  -5  -6  14      720.87      766.66     32.94 o
  -4  -6  14      513.85      512.13     25.46 o
  -3  -6  14      270.36      261.14     12.55 o
  -2  -6  14      945.70      896.00     28.78 o
  -1  -6  14     1727.21     1634.50     46.76 o
   0  -6  14      744.96      730.95     23.73 o
   1  -6  14      312.42      298.94     13.31 o
   2  -6  14      666.01      651.89     32.69 o
   3  -6  14      856.57      826.92     21.67 o
   4  -6  14      446.79      425.13     13.65 o
   5  -6  14       53.51       64.93      5.70 o
   6  -6  14      439.36      424.64     14.56 o
   7  -6  14      179.08      182.04     14.74 o
   8  -6  14       35.40       35.47      6.55 o
 -10  -5  14       11.90        8.35      7.53 o
  -9  -5  14      203.24      205.03     13.15 o
  -8  -5  14       51.56       51.27      7.80 o
  -7  -5  14     1042.84     1022.84     31.91 o
  -6  -5  14      240.07      244.02     17.22 o
  -5  -5  14      154.17      154.60      9.81 o
  -4  -5  14      519.01      516.67     16.58 o
  -3  -5  14      930.47      919.49     22.73 o
  -2  -5  14      526.29      482.89     14.52 o
  -1  -5  14      433.84      437.26     12.77 o
   0  -5  14     1900.03     1909.56     43.03 o
   1  -5  14     1022.27     1019.91     27.93 o
   2  -5  14      198.75      209.52      9.04 o
   3  -5  14      370.47      367.81     12.06 o
   4  -5  14      114.73      130.20      7.54 o
   5  -5  14      973.93      963.14     22.02 o
   6  -5  14       35.88       33.69      5.08 o
   7  -5  14      124.48      122.67      7.40 o
   8  -5  14       21.03       21.24      6.08 o
   9  -5  14      267.98      276.24     11.95 o
 -11  -4  14      173.84      182.83     16.22 o
 -10  -4  14       36.36       27.73      7.80 o
  -9  -4  14      112.78      111.67      9.59 o
  -8  -4  14     1510.17     1508.41     46.49 o
  -7  -4  14      692.40      674.43     22.24 o
  -6  -4  14     1006.34      994.49     24.30 o
  -5  -4  14      197.45      195.69      8.32 o
  -4  -4  14      699.86      701.98     17.57 o
  -3  -4  14      322.06      326.13     10.08 o
  -2  -4  14      937.49      930.42     19.92 o
  -1  -4  14      870.50      870.03     16.36 o
   0  -4  14       55.56       65.72      5.10 o
   1  -4  14      536.28      514.08     12.47 o
   2  -4  14     1254.25     1252.38     27.17 o
   3  -4  14      943.59      841.81     19.64 o
   4  -4  14       66.39       56.33      4.70 o
   5  -4  14      103.78       85.38      4.63 o
   6  -4  14     1645.28     1565.33     39.05 o
   7  -4  14       10.98        5.75      4.60 o
   8  -4  14       19.39       14.44      5.04 o
   9  -4  14       78.13       83.35      7.54 o
  10  -4  14      842.35      881.59     24.49 o
 -11  -3  14      386.20      405.41     17.40 o
 -10  -3  14      104.49       99.58     10.23 o
  -9  -3  14       25.95       21.78      6.00 o
  -8  -3  14      482.79      524.71     15.74 o
  -7  -3  14     1589.97     1595.70     38.07 o
  -6  -3  14      106.05       93.90      6.12 o
  -5  -3  14      322.72      297.77     10.28 o
  -4  -3  14      919.30      909.58     17.26 o
  -3  -3  14     2581.87     2593.69     43.93 o
  -2  -3  14      398.86      394.73      7.99 o
  -1  -3  14      349.72      357.89      7.19 o
   0  -3  14     1279.43     1294.05     19.30 o
   1  -3  14     1368.05     1347.60     18.38 o
   2  -3  14      416.84      449.81      7.84 o
   3  -3  14      626.23      600.51     15.43 o
   4  -3  14       76.26       83.87      5.20 o
   5  -3  14      219.35      229.18      6.68 o
   6  -3  14       23.33       23.02      3.60 o
   7  -3  14      534.33      500.06     11.14 o
   8  -3  14       36.53       31.98      4.38 o
   9  -3  14      610.85      616.82     18.23 o
  10  -3  14       17.19       16.47      6.19 o
  11  -3  14      450.11      476.28     16.01 o
 -12  -2  14      212.39      219.50     13.50 o
 -11  -2  14      253.87      254.35     15.13 o
 -10  -2  14      118.50      119.29     10.52 o
  -9  -2  14       57.06       53.11      6.27 o
  -8  -2  14      144.56      138.23      6.39 o
  -7  -2  14      536.00      560.07     12.06 o
  -6  -2  14     2074.68     2132.15     29.43 o
  -5  -2  14      811.37      797.23     13.09 o
  -4  -2  14     3741.24     3710.58     52.50 o
  -3  -2  14       40.29       32.30      2.97 o
  -2  -2  14     2156.60     2134.41     33.82 o
  -1  -2  14      533.48      535.79      9.18 o
   0  -2  14     3464.11     3547.45     46.38 o
   1  -2  14      155.55      177.49      4.16 o
   2  -2  14     1341.47     1279.68     16.24 o
   3  -2  14      258.96      265.09      5.76 o
   4  -2  14      173.34      183.04      5.29 o
   5  -2  14       77.11       69.68      3.29 o
   6  -2  14      950.33      919.02     19.35 o
   7  -2  14       74.76       65.10      4.03 o
   8  -2  14      426.29      420.04      9.95 o
   9  -2  14       17.41       14.57      4.32 o
  10  -2  14      567.69      598.07     17.85 o
  11  -2  14      145.63      184.69     19.47 o
 -12  -1  14       81.95       82.36     14.97 o
 -11  -1  14      736.36      779.61     21.80 o
 -10  -1  14      178.62      176.55      8.53 o
  -9  -1  14       35.15       30.91      4.53 o
  -8  -1  14      154.69      151.77      5.70 o
  -7  -1  14      255.63      240.62      5.99 o
  -6  -1  14      541.12      530.14      8.94 o
  -5  -1  14      529.98      509.85      9.32 o
  -4  -1  14        1.87       -2.17      2.17 o
  -3  -1  14     3558.27     3403.13     50.01 o
  -2  -1  14       33.25       36.62      2.98 o
  -1  -1  14      432.53      449.26      7.12 o
   0  -1  14       35.81       38.03      2.43 o
   1  -1  14     2963.37     2931.10     36.48 o
   2  -1  14      654.11      643.37      9.34 o
   3  -1  14      850.75      848.58     12.47 o
   4  -1  14      464.38      472.41      8.65 o
   5  -1  14     2550.79     2471.80     36.88 o
   6  -1  14       74.57       67.29      3.35 o
   7  -1  14      147.84      142.54      5.25 o
   8  -1  14       12.16        8.52      3.31 o
   9  -1  14      777.08      807.92     16.81 o
  10  -1  14      171.97      161.96     11.63 o
  11  -1  14      382.29      383.35     22.96 o
 -12   0  14      345.22      384.37     14.97 o
 -11   0  14      169.38      167.46      9.02 o
 -10   0  14      201.89      194.32      8.87 o
  -9   0  14       94.89       89.25      5.56 o
  -8   0  14      616.28      610.28     12.28 o
  -7   0  14       44.86       42.97      3.23 o
  -6   0  14     1304.40     1290.52     18.60 o
  -5   0  14      898.66      884.75     14.22 o
  -4   0  14      607.34      586.22      9.41 o
  -3   0  14      268.59      227.29      4.80 o
  -2   0  14     2306.74     2070.14     26.49 o
  -1   0  14      150.55      143.11      3.69 o
   0   0  14      910.23      835.74     11.58 o
   1   0  14        0.07        1.78      1.68 o
   2   0  14     7851.54     7483.47    113.92 o
   3   0  14      503.81      482.06      9.49 o
   4   0  14      327.50      324.31      6.02 o
   5   0  14      145.25      144.25      4.25 o
   6   0  14      841.49      827.66     12.20 o
   7   0  14        8.26        2.28      2.46 o
   8   0  14        2.93       -1.34      3.69 o
   9   0  14       60.14       56.80      5.62 o
  10   0  14     1733.19     1720.98     41.76 o
  11   0  14        2.23       -4.06      7.58 o
 -12   1  14       85.28       89.06      8.73 o
 -11   1  14      746.45      784.87     19.46 o
 -10   1  14      184.76      185.65      9.04 o
  -9   1  14       35.44       30.91      5.23 o
  -8   1  14      192.89      180.51      8.04 o
  -6   1  14      506.43      485.53      8.25 o
  -5   1  14      535.84      521.60      7.79 o
  -4   1  14        5.40       -0.63      1.93 o
  -3   1  14     3787.97     3682.76     44.46 o
  -2   1  14       31.78       35.09      2.08 o
  -1   1  14      406.04      421.97      6.74 o
   0   1  14       40.21       40.40      2.04 o
   1   1  14     3064.50     2864.25     40.53 o
   2   1  14      655.26      626.37      9.87 o
   3   1  14      791.68      786.64     12.23 o
   4   1  14      446.13      466.81      7.13 o
   5   1  14     2359.43     2346.51     30.55 o
   6   1  14       69.36       59.99      3.26 o
   7   1  14      206.44      206.91      7.35 o
   8   1  14       13.53        7.76      4.96 o
   9   1  14      755.66      753.00     21.77 o
  10   1  14      167.41      148.18      9.59 o
  11   1  14      358.64      359.30     18.00 o
 -12   2  14      200.28      195.90     11.72 o
 -11   2  14      286.89      299.74     11.10 o
 -10   2  14      132.11      134.24      7.73 o
  -9   2  14       69.67       59.69      5.92 o
  -8   2  14      209.38      192.00      8.10 o
  -7   2  14      524.66      531.96     13.72 o
  -6   2  14     2238.22     2219.90     42.30 o
  -5   2  14      817.80      811.79     12.26 o
  -4   2  14     3782.66     3745.97     46.12 o
  -3   2  14       49.40       40.38      1.79 o
  -2   2  14     2179.03     2188.84     26.13 o
  -1   2  14      526.70      510.64      6.58 o
   0   2  14     3394.19     3463.93     39.28 o
   1   2  14      163.16      182.69      3.79 o
   2   2  14     1222.40     1149.15     16.05 o
   3   2  14      247.03      248.83      5.39 o
   4   2  14      153.27      153.23      4.98 o
   5   2  14       68.80       62.51      4.18 o
   6   2  14      970.32      946.03     23.51 o
   7   2  14       71.39       61.02      6.04 o
   8   2  14      407.40      390.60     13.61 o
   9   2  14       16.88       11.51      5.57 o
  10   2  14      531.75      558.42     17.92 o
  11   2  14      156.37      177.09     13.75 o
 -11   3  14      322.68      320.06     13.76 o
 -10   3  14       94.33       94.11      6.95 o
  -9   3  14       28.29       20.54      5.18 o
  -8   3  14      475.36      491.47     13.53 o
  -7   3  14     1735.82     1691.88     33.69 o
  -6   3  14       77.64       75.17      7.07 o
  -5   3  14      324.50      297.64      9.27 o
  -4   3  14      918.15      904.70     17.44 o
  -3   3  14     2498.17     2570.98     43.50 o
  -2   3  14      374.69      379.07      7.42 o
  -1   3  14      355.37      376.82      7.76 o
   0   3  14     1342.34     1276.27     20.81 o
   1   3  14     1203.27     1183.74     17.32 o
   2   3  14      424.59      455.51      8.75 o
   3   3  14      712.49      683.30     16.42 o
   4   3  14       89.96       93.26      5.12 o
   5   3  14      183.35      197.04      8.53 o
   6   3  14       27.47       26.75      4.97 o
   7   3  14      566.15      547.60     15.52 o
   8   3  14       35.53       32.09      5.95 o
   9   3  14      602.39      587.23     17.85 o
  10   3  14       24.43       37.10      6.53 o
  11   3  14      378.27      389.69     19.23 o
 -11   4  14      158.12      166.35     10.53 o
 -10   4  14       34.50       29.54      6.34 o
  -9   4  14       81.88       81.35      6.37 o
  -8   4  14     1624.45     1651.06     33.12 o
  -7   4  14      648.32      629.39     15.64 o
  -6   4  14      945.13      945.90     21.21 o
  -5   4  14      160.50      159.59      7.18 o
  -4   4  14      636.10      657.36     15.46 o
  -3   4  14      317.01      315.77      7.25 o
  -2   4  14     1000.32      983.61     17.75 o
  -1   4  14      905.49      902.10     22.55 o
   0   4  14       22.46       28.98      3.40 o
   1   4  14      555.11      528.28     10.35 o
   2   4  14     1391.15     1384.81     21.43 o
   3   4  14     1046.88      973.14     19.09 o
   4   4  14       77.91       72.42      4.65 o
   5   4  14       92.77       80.11      5.83 o
   6   4  14     1601.86     1586.27     36.68 o
   7   4  14       17.42       11.80      6.07 o
   8   4  14       14.47       16.97      5.48 o
   9   4  14       89.73       91.74      7.57 o
  10   4  14      775.68      827.84     28.94 o
 -10   5  14        7.28       12.35      5.71 o
  -9   5  14      234.18      247.35     10.88 o
  -8   5  14       39.74       34.04      5.24 o
  -7   5  14     1035.28     1035.80     22.67 o
  -6   5  14      218.40      218.03      8.38 o
  -5   5  14      139.58      134.66      5.66 o
  -4   5  14      454.37      431.74     11.57 o
  -3   5  14      994.35      977.93     17.97 o
  -2   5  14      530.78      526.75     10.32 o
  -1   5  14      397.05      397.21      8.62 o
   0   5  14     1887.04     1868.61     31.81 o
   1   5  14     1263.65     1281.49     20.97 o
   2   5  14      222.94      220.23      7.78 o
   3   5  14      390.88      381.61     11.53 o
   4   5  14      102.11      120.00      7.12 o
   5   5  14     1032.97     1015.38     29.43 o
   6   5  14       31.15       36.71      5.97 o
   7   5  14      131.18      148.55      9.86 o
   8   5  14       10.45        9.57      5.97 o
   9   5  14      216.52      239.22     12.88 o
  -9   6  14       27.74       24.96      5.26 o
  -8   6  14      841.34      876.64     23.04 o
  -7   6  14       19.42       17.62      3.52 o
  -6   6  14      294.29      253.01      9.01 o
  -5   6  14      745.59      747.63     20.55 o
  -4   6  14      517.15      512.92     15.28 o
  -3   6  14      245.90      240.72     21.46 o
  -2   6  14      931.59      929.87     27.98 o
  -1   6  14     1708.60     1665.57     51.67 o
   0   6  14      785.34      769.43     19.23 o
   1   6  14      288.74      280.09      9.32 o
   2   6  14      718.71      696.97     37.19 o
   3   6  14      793.75      768.78     24.92 o
   4   6  14      414.04      404.60     11.83 o
   5   6  14       53.92       64.40      5.61 o
   6   6  14      441.04      440.75     14.92 o
   7   6  14      199.54      205.60      9.94 o
   8   6  14       30.74       29.89      6.11 o
  -7   7  14      231.96      219.32     22.46 o
  -6   7  14        9.65        7.08      6.24 o
  -5   7  14       74.83       83.86     14.97 o
  -4   7  14      391.46      396.32     25.46 o
  -3   7  14      368.26      369.87     26.45 o
  -2   7  14      182.94      175.70     18.47 o
  -1   7  14        6.58       13.48     10.98 o
   0   7  14      881.48      790.15     41.93 o
   1   7  14     1335.19     1286.81     55.41 o
   2   7  14        8.74        4.49     11.48 o
   3   7  14       71.15       82.86     14.97 o
   6   7  14        9.58        9.48      4.99 o
  -4   8  14      150.49      137.77     18.47 o
  -3   8  14        1.09       -6.49     11.98 o
  -2   8  14       86.14      104.32     16.97 o
  -1   8  14      173.65      165.72     19.47 o
   0   8  14      135.29      125.79     17.97 o
   1   8  14       66.36       50.41     13.48 o
   2   8  14      698.97      676.85     36.94 o
   3   8  14      107.07       98.33     15.97 o
  -3  -8  15      221.37      221.12     15.47 o
  -2  -8  15      814.59      789.15     33.94 o
  -1  -8  15        4.84       -0.50      6.99 o
   0  -8  15      189.74      191.17     13.98 o
   1  -8  15      110.91      120.79     12.48 o
   2  -8  15       63.27       56.90      9.48 o
  -6  -7  15      106.21       88.85     11.48 o
  -5  -7  15       12.17        9.98      8.49 o
  -4  -7  15      899.94      933.91     39.93 o
  -3  -7  15      644.52      631.42     28.45 o
  -2  -7  15        9.05       15.97      6.99 o
  -1  -7  15      440.72      441.19     17.27 o
   0  -7  15      754.09      704.07     23.17 o
   1  -7  15      254.13      251.57     14.97 o
   2  -7  15        3.53        5.49      7.49 o
   3  -7  15      249.05      242.30     12.34 o
   4  -7  15      459.65      444.87     18.22 o
   5  -7  15        3.60        7.64      5.53 o
   6  -7  15      178.37      201.40     10.82 o
  -8  -6  15       98.67      104.37      9.81 o
  -7  -6  15      317.18      317.74     15.47 o
  -6  -6  15      247.64      247.86     12.29 o
  -5  -6  15       49.12       35.44      8.49 o
  -4  -6  15       90.46      100.83     11.48 o
  -3  -6  15      202.88      181.57     11.39 o
  -2  -6  15     3020.24     2935.13     83.99 o
  -1  -6  15      455.54      438.08     16.67 o
   0  -6  15       17.40       19.97      5.81 o
   1  -6  15      524.91      538.32     19.12 o
   2  -6  15      510.66      487.67     18.47 o
   3  -6  15       10.08       12.43      4.89 o
   4  -6  15       11.39       12.05      5.66 o
   5  -6  15      416.71      411.45     14.02 o
   6  -6  15      565.50      556.87     17.23 o
   7  -6  15       65.26       56.85      6.96 o
  -9  -5  15      197.17      201.83     17.47 o
  -8  -5  15       32.64       33.21      7.67 o
  -7  -5  15      293.02      281.15     20.22 o
  -6  -5  15      131.48      130.51      9.51 o
  -5  -5  15      884.20      849.92     25.77 o
  -4  -5  15     1023.46     1051.32     31.74 o
  -3  -5  15     1127.60     1125.62     33.34 o
  -2  -5  15      465.56      439.83     16.63 o
  -1  -5  15      502.34      460.51     13.58 o
   0  -5  15      534.98      532.87     15.54 o
   1  -5  15      585.18      560.62     19.37 o
   2  -5  15      203.25      196.66      8.90 o
   3  -5  15      270.79      275.92     10.13 o
   4  -5  15      576.51      542.69     16.31 o
   5  -5  15      421.90      409.26     11.91 o
   6  -5  15      370.39      349.51     11.18 o
   7  -5  15     1002.54     1009.36     31.04 o
   8  -5  15      107.50      109.30      9.41 o
   9  -5  15      143.17      151.96      9.84 o
 -10  -4  15      329.49      335.33     16.06 o
  -9  -4  15        1.35       -0.70      6.95 o
  -8  -4  15        8.44        3.84      6.60 o
  -7  -4  15      493.90      505.89     19.23 o
  -6  -4  15      730.88      742.79     20.08 o
  -5  -4  15      162.39      155.89      8.06 o
  -4  -4  15      110.50      123.40      7.19 o
  -3  -4  15      919.54      903.34     21.69 o
  -2  -4  15      101.59      107.66      5.54 o
  -1  -4  15      389.77      388.91     11.88 o
   0  -4  15      169.05      170.49      7.93 o
   1  -4  15      144.21      133.27      7.37 o
   2  -4  15     1135.77     1128.36     23.25 o
   3  -4  15      209.50      191.63      7.72 o
   4  -4  15      352.58      327.32      9.72 o
   5  -4  15      251.43      265.80      8.41 o
   6  -4  15     1514.20     1536.84     32.62 o
   7  -4  15      329.87      285.25     10.29 o
   8  -4  15      361.03      328.96     11.47 o
   9  -4  15      137.48      134.73     11.42 o
  10  -4  15      101.62       92.99      8.47 o
 -11  -3  15      575.09      620.41     23.29 o
 -10  -3  15      281.61      308.75     16.22 o
  -9  -3  15       30.32       21.37      7.53 o
  -8  -3  15       94.33       85.79      8.57 o
  -7  -3  15      933.04      951.37     23.25 o
  -6  -3  15      324.64      306.49     11.04 o
  -5  -3  15      844.81      806.43     20.53 o
  -4  -3  15      595.57      602.57     16.61 o
  -3  -3  15      294.96      279.52      7.38 o
  -2  -3  15       56.71       53.63      3.46 o
  -1  -3  15     1441.03     1480.15     23.23 o
   0  -3  15      366.06      373.66      7.67 o
   1  -3  15     1516.28     1555.83     23.28 o
   2  -3  15      306.55      317.28      7.52 o
   3  -3  15     3240.56     3094.58     58.55 o
   4  -3  15      846.43      848.28     18.77 o
   5  -3  15     1131.85     1081.96     19.14 o
   6  -3  15      523.47      500.19     10.83 o
   7  -3  15      794.56      777.96     16.15 o
   8  -3  15        6.27        4.62      4.51 o
   9  -3  15       32.50       32.43      6.19 o
  10  -3  15       33.47       31.66      6.77 o
 -12  -2  15       91.86      101.37     10.73 o
 -11  -2  15       33.47       21.10      7.89 o
 -10  -2  15      534.35      528.94     20.47 o
  -9  -2  15      262.38      267.73     13.36 o
  -8  -2  15       52.08       51.79      6.19 o
  -7  -2  15        8.08        3.80      3.51 o
  -6  -2  15     1957.55     1947.30     32.69 o
  -5  -2  15      850.53      845.07     14.01 o
  -4  -2  15      625.30      610.21     10.45 o
  -3  -2  15      615.03      592.11     10.95 o
  -2  -2  15     3888.48     3889.00     54.17 o
  -1  -2  15      504.31      489.01      8.54 o
   0  -2  15      164.95      171.58      4.52 o
   1  -2  15      337.87      338.00      5.84 o
   2  -2  15     4701.99     4633.32     57.62 o
   3  -2  15      777.64      740.47     13.99 o
   4  -2  15      705.70      687.57     11.55 o
   5  -2  15      322.79      295.14      6.56 o
   6  -2  15      430.58      441.62     10.78 o
   7  -2  15      118.90      108.55      5.12 o
   8  -2  15      259.84      249.78      7.94 o
   9  -2  15        5.52        1.01      4.69 o
  10  -2  15      234.89      242.61     11.22 o
  11  -2  15       15.61       18.47     11.98 o
 -12  -1  15       23.10       18.47     12.98 o
 -11  -1  15      725.69      750.22     37.44 o
 -10  -1  15      190.41      195.56      8.77 o
  -9  -1  15      606.20      589.04     15.17 o
  -8  -1  15       24.68       23.73      3.80 o
  -7  -1  15     1372.13     1390.20     21.46 o
  -6  -1  15       80.14       75.88      3.60 o
  -5  -1  15     1006.17     1017.60     15.57 o
  -4  -1  15      763.58      784.07     12.73 o
  -3  -1  15     1450.33     1414.30     23.14 o
  -2  -1  15       26.82       22.04      2.67 o
  -1  -1  15     1902.55     1862.75     25.93 o
   0  -1  15       19.86       19.20      2.25 o
   1  -1  15     1772.25     1802.55     23.59 o
   2  -1  15      509.43      491.76      7.63 o
   3  -1  15     4425.56     4368.95     54.20 o
   4  -1  15     1183.56     1216.11     19.28 o
   5  -1  15     1132.28     1111.55     16.48 o
   6  -1  15        7.66        6.09      2.59 o
   7  -1  15     1287.73     1263.23     18.58 o
   8  -1  15       64.31       59.57      4.49 o
   9  -1  15       15.80       17.57      4.31 o
  10  -1  15        3.34        1.07      7.18 o
 -12   0  15       44.45       39.57      7.66 o
 -11   0  15      495.19      476.34     14.20 o
 -10   0  15     1177.59     1192.56     26.31 o
  -9   0  15        9.32        0.51      4.05 o
  -8   0  15       29.17       26.43      3.97 o
  -7   0  15      203.09      193.23      5.51 o
  -6   0  15     2363.77     2401.28     32.64 o
  -5   0  15      530.87      527.28      9.71 o
  -4   0  15      662.80      652.95     10.33 o
  -3   0  15      521.75      486.10      7.81 o
  -2   0  15     2045.67     1876.66     24.29 o
  -1   0  15      190.82      186.26      4.28 o
   0   0  15      145.70      143.92      3.69 o
   1   0  15       19.39       17.66      2.09 o
   2   0  15     1041.07     1014.72     15.32 o
   3   0  15      209.56      212.61      5.04 o
   4   0  15     4379.96     4328.82     70.02 o
   5   0  15       77.31       78.23      3.29 o
   6   0  15      384.82      356.06      6.89 o
   7   0  15      436.97      428.98      8.33 o
   8   0  15      618.83      635.28     14.10 o
   9   0  15       69.28       62.73      7.39 o
  10   0  15      362.03      358.24     21.97 o
  11   0  15       49.63       48.92     13.98 o
 -12   1  15       16.19       11.32      6.88 o
 -11   1  15      723.98      724.52     18.64 o
 -10   1  15      208.01      197.59      9.33 o
  -9   1  15      609.40      580.68     15.28 o
  -8   1  15       19.85       23.22      4.73 o
  -7   1  15     1354.30     1353.41     25.32 o
  -6   1  15       99.43       91.35      4.05 o
  -5   1  15      914.24      938.60     12.90 o
  -4   1  15      750.59      767.22     11.22 o
  -3   1  15     1452.68     1422.79     18.86 o
  -2   1  15       26.84       23.85      2.09 o
  -1   1  15     1945.62     1910.14     24.20 o
   0   1  15       23.36       24.92      1.93 o
   1   1  15     1860.10     1829.70     23.39 o
   2   1  15      497.43      451.99      8.09 o
   3   1  15     4460.96     4364.17     57.67 o
   4   1  15     1197.49     1236.05     15.71 o
   5   1  15     1247.98     1255.99     16.39 o
   6   1  15        9.95        8.60      3.18 o
   7   1  15     1219.65     1155.56     29.85 o
   8   1  15       57.00       53.92      6.43 o
   9   1  15       12.92       16.51      5.92 o
  10   1  15        2.37        2.44      5.87 o
  11   1  15      271.19      255.06     15.18 o
 -12   2  15       94.17      103.88     12.34 o
 -11   2  15       48.08       48.11      6.47 o
 -10   2  15      543.47      532.64     14.78 o
  -9   2  15      272.21      268.96      9.98 o
  -8   2  15       38.69       43.87      5.28 o
  -7   2  15       12.61        5.93      4.20 o
  -6   2  15     1672.30     1656.77     35.12 o
  -5   2  15      923.41      911.28     17.31 o
  -4   2  15      614.61      607.99      9.82 o
  -3   2  15      580.59      564.65      8.49 o
  -2   2  15     3755.40     3785.40     49.97 o
  -1   2  15      476.98      437.85      9.48 o
   0   2  15      158.72      167.30      4.07 o
   1   2  15      305.37      292.69      5.77 o
   2   2  15     4829.96     4676.24     64.96 o
   3   2  15      763.34      749.44     11.48 o
   4   2  15      604.82      591.01     11.83 o
   5   2  15      294.66      274.76     10.10 o
   6   2  15      504.65      529.68     14.39 o
   7   2  15      125.24      113.39      7.46 o
   8   2  15      320.89      317.19     11.79 o
   9   2  15        3.51        6.04      5.75 o
  10   2  15      232.36      228.60     11.70 o
  11   2  15       17.01       23.44      8.64 o
 -11   3  15      548.57      572.12     18.72 o
 -10   3  15      302.15      307.20     11.03 o
  -9   3  15       40.62       38.35      5.51 o
  -8   3  15      102.38       99.93      6.54 o
  -7   3  15      816.21      831.17     19.77 o
  -6   3  15      333.55      317.75      9.90 o
  -5   3  15      838.33      814.88     18.34 o
  -4   3  15      659.23      655.76     14.97 o
  -3   3  15      234.87      242.21      7.35 o
  -2   3  15       58.18       60.13      3.82 o
  -1   3  15     1313.92     1343.90     28.11 o
   0   3  15      376.91      346.72      9.70 o
   1   3  15     1443.59     1476.08     26.24 o
   2   3  15      296.82      300.08      6.81 o
   3   3  15     3102.02     2953.15     56.80 o
   4   3  15      827.11      824.78     18.05 o
   5   3  15     1188.76     1143.68     26.86 o
   6   3  15      533.58      513.67     14.95 o
   7   3  15      880.57      866.33     21.69 o
   8   3  15        8.66       -2.15      5.09 o
   9   3  15       40.35       48.77      6.62 o
  10   3  15       39.14       42.87      7.00 o
 -10   4  15      324.00      315.89     12.99 o
  -9   4  15        8.22        6.05      4.92 o
  -8   4  15        7.03        7.56      4.69 o
  -7   4  15      521.93      538.32     13.96 o
  -6   4  15      795.47      770.84     17.77 o
  -5   4  15      180.40      185.40      7.58 o
  -4   4  15      115.99      121.69      6.22 o
  -3   4  15      859.12      851.44     16.81 o
  -2   4  15       91.65      102.24      6.59 o
  -1   4  15      375.43      366.87     23.41 o
   0   4  15      164.76      170.14      8.00 o
   1   4  15      181.26      178.27      7.81 o
   2   4  15     1055.47     1012.24     33.77 o
   3   4  15      189.46      187.97      8.46 o
   4   4  15      346.88      320.22     11.37 o
   5   4  15      275.02      297.82     12.85 o
   6   4  15     1638.21     1616.44     45.51 o
   7   4  15      314.27      295.10     13.75 o
   8   4  15      384.02      381.91     16.22 o
   9   4  15      132.35      119.93     10.24 o
  10   4  15      111.34      108.18      9.86 o
 -10   5  15       46.18       55.41     10.98 o
  -9   5  15      222.42      242.74     10.99 o
  -8   5  15       53.77       56.81      6.58 o
  -7   5  15      309.27      307.80     10.15 o
  -6   5  15      133.36      142.39      7.11 o
  -5   5  15      793.85      791.13     16.02 o
  -4   5  15     1098.44     1085.19     22.73 o
  -3   5  15     1233.34     1166.96     33.66 o
  -2   5  15      434.46      424.40     10.43 o
  -1   5  15      458.94      438.46     10.93 o
   0   5  15      569.70      582.48     12.99 o
   1   5  15      584.47      558.90     16.79 o
   2   5  15      221.77      218.02      8.46 o
   3   5  15      227.78      230.02      9.17 o
   4   5  15      587.53      572.76     15.67 o
   5   5  15      395.21      365.90     14.62 o
   6   5  15      343.58      328.27     13.91 o
   7   5  15     1051.42     1080.28     31.91 o
   8   5  15       85.33       85.93      8.47 o
   9   5  15      140.63      162.40     11.28 o
  -8   6  15       96.39       98.48      7.11 o
  -7   6  15      318.80      329.11     11.09 o
  -6   6  15      222.45      195.15      8.20 o
  -5   6  15       26.05       24.70      2.74 o
  -4   6  15       80.12       81.19      9.02 o
  -3   6  15      262.65      259.54     12.23 o
  -2   6  15     3286.87     3222.24     84.13 o
  -1   6  15      428.96      401.67     15.46 o
   0   6  15       18.25       20.96      5.99 o
   1   6  15      507.98      507.00     18.22 o
   2   6  15      536.36      508.94     27.20 o
   3   6  15       17.36       14.67      6.49 o
   4   6  15        7.19        7.81      2.79 o
   5   6  15      390.58      396.49     13.71 o
   6   6  15      536.52      523.90     17.76 o
   7   6  15       57.98       55.27      6.24 o
  -6   7  15       96.22       93.32      8.49 o
  -5   7  15        1.85        5.04      3.77 o
  -4   7  15      808.89      829.59     41.93 o
  -3   7  15      599.45      551.06     31.95 o
  -2   7  15       13.74       23.96     11.98 o
  -1   7  15      486.12      437.25     26.95 o
   0   7  15      721.07      629.43     34.94 o
   1   7  15      194.35      185.18     20.47 o
   2   7  15        1.97        1.00     11.48 o
   3   7  15      249.09      258.06     21.46 o
   5   7  15        0.49        6.49      4.99 o
   6   7  15      190.84      223.62     12.98 o
  -3   8  15      233.43      210.14     20.47 o
  -2   8  15      760.84      686.33     38.93 o
  -1   8  15        0.18        0.50     12.48 o
   0   8  15      190.25      173.70     19.47 o
   1   8  15      104.41      132.27     17.97 o
   2   8  15       73.28       76.37     15.97 o
  -1  -8  16      214.93      209.64     15.47 o
   0  -8  16      621.28      625.93     27.95 o
  -6  -7  16      200.59      220.12     17.47 o
  -5  -7  16      206.94      220.12     16.47 o
  -4  -7  16       48.55       50.41      9.48 o
  -3  -7  16        7.89        3.49      7.49 o
  -2  -7  16      198.32      197.16     14.48 o
  -1  -7  16     1291.46     1283.31     51.91 o
   0  -7  16      176.93      152.74     13.48 o
   1  -7  16      282.14      289.01     17.47 o
   2  -7  16       91.36       84.86     10.98 o
   3  -7  16      174.49      172.51     10.41 o
   4  -7  16      158.23      170.04     10.94 o
   5  -7  16      154.09      168.63      9.88 o
  -8  -6  16        2.18        0.26      7.18 o
  -7  -6  16      201.77      205.56     13.00 o
  -6  -6  16      524.86      551.56     25.96 o
  -5  -6  16       90.99      112.31     12.98 o
  -4  -6  16      314.65      295.50     17.47 o
  -3  -6  16      957.73      951.29     30.10 o
  -2  -6  16     1642.22     1651.54     47.46 o
  -1  -6  16      486.40      491.98     18.41 o
   0  -6  16     1767.44     1728.58     50.47 o
   1  -6  16      399.47      399.03     15.92 o
   2  -6  16      241.52      222.66     10.03 o
   3  -6  16       33.20       29.91      5.38 o
   4  -6  16      291.32      290.25     11.38 o
   5  -6  16      486.99      486.39     15.62 o
   6  -6  16       51.22       45.99      6.72 o
   7  -6  16        4.16       -3.34      5.67 o
  -9  -5  16      455.62      454.18     19.59 o
  -8  -5  16       37.54       44.37      8.03 o
  -7  -5  16       14.02       17.52      6.95 o
  -6  -5  16      250.14      243.58     14.23 o
  -5  -5  16      847.80      844.86     27.70 o
  -4  -5  16        3.90       -1.20      5.26 o
  -3  -5  16       96.38      113.20      9.35 o
  -2  -5  16       60.49       61.48      7.29 o
  -1  -5  16     2239.32     2149.39     72.13 o
   0  -5  16      359.61      350.53     14.71 o
   1  -5  16      148.84      159.41      9.94 o
   2  -5  16      169.55      175.15      8.75 o
   3  -5  16      812.16      780.88     21.69 o
   4  -5  16       39.22       38.67      5.67 o
   5  -5  16       61.67       65.52      5.71 o
   6  -5  16       53.57       50.08      5.76 o
   7  -5  16      307.54      314.13     12.45 o
   8  -5  16      187.07      178.30     11.04 o
 -10  -4  16      296.75      299.37     15.99 o
  -9  -4  16      177.53      183.57     17.22 o
  -8  -4  16      312.45      300.37     14.64 o
  -7  -4  16      461.93      460.54     17.28 o
  -6  -4  16      984.56      993.95     31.58 o
  -5  -4  16       40.23       37.73      5.46 o
  -4  -4  16      934.85      934.40     23.80 o
  -3  -4  16      797.02      796.11     20.42 o
  -2  -4  16     2400.24     2364.54     46.38 o
  -1  -4  16      411.63      396.88     12.66 o
   0  -4  16      818.26      774.46     18.43 o
   1  -4  16       91.66       82.97      7.20 o
   2  -4  16      254.94      230.78      8.02 o
   3  -4  16        2.10        0.19      3.71 o
   4  -4  16     1531.07     1506.58     33.53 o
   5  -4  16      333.07      309.36     10.40 o
   6  -4  16       74.95       68.53      5.82 o
   7  -4  16      120.13      109.93      6.85 o
   8  -4  16     1309.43     1287.01     58.78 o
   9  -4  16       21.05       19.86      6.44 o
 -11  -3  16      190.68      201.36     13.56 o
 -10  -3  16      366.43      394.31     17.80 o
  -9  -3  16      289.60      273.34     15.00 o
  -8  -3  16      637.36      616.99     17.67 o
  -7  -3  16       31.55       25.60      5.66 o
  -6  -3  16      266.91      254.80     10.37 o
  -5  -3  16     2001.40     1975.98     44.70 o
  -4  -3  16       97.91       98.89      6.12 o
  -3  -3  16      578.45      578.58     15.63 o
  -2  -3  16      117.43      111.97      5.32 o
  -1  -3  16       92.34       89.85      5.28 o
   0  -3  16     1112.85     1111.83     18.05 o
   1  -3  16      311.55      308.79      7.66 o
   2  -3  16       66.90       60.55      4.67 o
   3  -3  16     1676.45     1680.51     33.40 o
   4  -3  16      189.02      184.16     10.74 o
   5  -3  16      549.70      547.31     11.40 o
   6  -3  16      292.73      287.21      7.85 o
   7  -3  16     1286.13     1284.01     34.87 o
   8  -3  16      272.53      234.69      9.16 o
   9  -3  16      780.12      753.28     30.37 o
  10  -3  16      119.52      127.16      9.09 o
 -11  -2  16       11.71        3.91      7.53 o
 -10  -2  16      744.17      763.85     26.99 o
  -9  -2  16      146.24      144.70     10.92 o
  -8  -2  16      521.78      526.29     15.85 o
  -7  -2  16      452.12      457.00     12.57 o
  -6  -2  16      949.65      939.74     20.58 o
  -5  -2  16      188.65      185.26      5.74 o
  -4  -2  16      661.91      641.21     11.97 o
  -3  -2  16      206.43      202.95      6.88 o
  -2  -2  16      414.24      400.62      8.55 o
  -1  -2  16      169.40      158.75      4.90 o
   0  -2  16     3205.38     3291.02     43.42 o
   1  -2  16       34.62       32.05      2.54 o
   2  -2  16     2317.99     2308.62     29.55 o
   3  -2  16      156.12      141.77      4.60 o
   4  -2  16     1595.65     1549.14     26.22 o
   5  -2  16      553.49      578.42     10.85 o
   6  -2  16     1219.72     1209.51     19.36 o
   7  -2  16      961.99      920.44     24.93 o
   8  -2  16     1362.53     1300.15     34.16 o
   9  -2  16      162.08      170.75      9.94 o
  10  -2  16       22.58       36.85      8.24 o
 -11  -1  16       41.73       60.40     13.98 o
 -10  -1  16      218.35      212.04     10.74 o
  -9  -1  16      984.63      992.43     22.43 o
  -8  -1  16       31.38       36.77      4.46 o
  -7  -1  16       28.51       24.04      3.32 o
  -6  -1  16       81.73       77.42      3.72 o
  -5  -1  16      681.73      688.00     12.18 o
  -4  -1  16      409.41      388.96      8.11 o
  -3  -1  16      813.30      775.53     14.05 o
  -2  -1  16      103.40       92.93      3.68 o
  -1  -1  16     2664.88     2607.66     35.13 o
   0  -1  16      925.75      916.00     13.65 o
   1  -1  16      222.71      235.58      5.13 o
   2  -1  16       38.34       33.54      2.45 o
   3  -1  16     1448.20     1395.97     20.34 o
   4  -1  16      183.48      179.43      5.40 o
   5  -1  16      188.18      176.65      5.12 o
   6  -1  16      973.35      950.15     18.61 o
   7  -1  16     1395.51     1405.35     29.85 o
   8  -1  16       37.90       42.21      4.69 o
   9  -1  16      315.29      302.33     10.75 o
 -12   0  16       13.77       18.02      8.64 o
 -11   0  16       36.76       21.61      6.79 o
 -10   0  16      613.62      626.26     16.64 o
  -9   0  16      144.00      171.73      7.58 o
  -8   0  16      557.24      555.62     12.78 o
  -7   0  16       45.20       41.02      3.95 o
  -6   0  16      482.92      456.61      8.49 o
  -5   0  16      944.70      908.54     14.84 o
  -4   0  16     1325.71     1291.56     18.64 o
  -3   0  16       14.15        9.78      2.38 o
  -2   0  16      571.87      522.86      8.25 o
  -1   0  16       34.31       33.70      2.35 o
   0   0  16      346.17      335.47      5.76 o
   1   0  16        7.80        6.51      2.06 o
   2   0  16      157.33      148.93      4.43 o
   3   0  16      449.80      419.63      7.66 o
   4   0  16      917.64      868.87     12.53 o
   5   0  16      352.96      351.28      7.50 o
   6   0  16      495.14      505.07      9.16 o
   7   0  16      958.19      960.02     18.92 o
   8   0  16     2963.35     2856.44     64.82 o
   9   0  16       49.05       43.47      6.62 o
  10   0  16       27.82       24.39      6.42 o
  11   0  16       17.51       12.98     12.48 o
 -12   1  16       43.90       42.78      7.83 o
 -11   1  16       51.29       63.31      6.90 o
 -10   1  16      187.75      179.56      9.45 o
  -9   1  16     1026.83     1024.56     22.83 o
  -8   1  16       27.43       21.85      4.89 o
  -7   1  16       34.88       30.28      4.73 o
  -6   1  16       77.62       72.65      4.31 o
  -5   1  16      748.83      752.89     12.44 o
  -4   1  16      439.58      423.22      7.10 o
  -3   1  16      807.60      785.59     10.74 o
  -2   1  16       96.62       84.06      3.04 o
  -1   1  16     2623.83     2588.61     32.81 o
   0   1  16      917.97      911.51     12.03 o
   1   1  16      242.92      250.19      4.94 o
   2   1  16       32.69       20.54      2.43 o
   3   1  16     1544.15     1442.90     21.55 o
   4   1  16      180.07      175.61      4.30 o
   5   1  16      242.39      232.65      5.87 o
   6   1  16      973.02      939.84     24.18 o
   7   1  16     1407.39     1410.97     33.87 o
   8   1  16       42.71       43.62      6.33 o
   9   1  16      361.14      358.22     13.39 o
  10   1  16       65.89       59.21      7.77 o
  11   1  16      293.27      340.29     17.91 o
 -11   2  16       18.40        5.70      6.26 o
 -10   2  16      760.61      778.11     19.26 o
  -9   2  16      130.77      127.20      7.52 o
  -8   2  16      521.07      507.61     13.90 o
  -7   2  16      476.70      450.45     12.58 o
  -6   2  16      929.34      915.46     20.52 o
  -5   2  16      188.58      180.35      7.93 o
  -4   2  16      641.57      599.19     15.94 o
  -3   2  16      233.14      232.51      5.09 o
  -2   2  16      540.23      533.94      8.30 o
  -1   2  16      181.81      160.89      3.67 o
   0   2  16     3201.13     3202.44     42.59 o
   1   2  16       30.30       27.71      2.24 o
   2   2  16     2392.33     2306.84     35.74 o
   3   2  16      148.93      131.43      5.10 o
   4   2  16     1670.68     1595.15     31.20 o
   5   2  16      548.62      568.70     15.90 o
   6   2  16     1184.69     1181.39     29.27 o
   7   2  16      940.68      896.10     23.70 o
   8   2  16     1361.55     1322.57     32.24 o
   9   2  16      147.62      162.41      9.67 o
  10   2  16       28.06       30.35      6.62 o
 -11   3  16      200.55      197.81     11.26 o
 -10   3  16      394.37      407.39     12.99 o
  -9   3  16      339.31      327.00     10.99 o
  -8   3  16      615.80      585.84     15.46 o
  -7   3  16       22.22       20.25      4.83 o
  -6   3  16      278.30      273.06      9.47 o
  -5   3  16     2019.47     1983.07     39.31 o
  -4   3  16       78.16       77.66      5.33 o
  -3   3  16      590.48      580.95     13.91 o
  -2   3  16      124.75      123.89      6.14 o
  -1   3  16       34.00       35.63      4.62 o
   0   3  16     1049.67      999.39     21.79 o
   1   3  16      345.59      329.21     14.53 o
   2   3  16       47.02       46.31      3.76 o
   3   3  16     1687.01     1600.18     38.90 o
   4   3  16      193.15      200.50      7.30 o
   5   3  16      565.05      546.92     15.29 o
   6   3  16      247.96      244.02     10.23 o
   7   3  16     1245.92     1270.25     31.29 o
   8   3  16      256.56      228.98     10.32 o
   9   3  16      819.24      807.21     21.94 o
  10   3  16      137.34      165.31     10.35 o
 -10   4  16      311.90      310.60     12.97 o
  -9   4  16      201.34      205.12     10.46 o
  -8   4  16      311.92      309.54     10.47 o
  -7   4  16      417.23      402.35     12.45 o
  -6   4  16     1046.48     1041.87     22.51 o
  -5   4  16       35.39       38.22      4.75 o
  -4   4  16     1018.94     1017.32     21.33 o
  -3   4  16      846.56      846.15     18.27 o
  -2   4  16     2445.89     2496.81     53.77 o
  -1   4  16      442.86      416.92     22.32 o
   0   4  16      634.63      591.72     17.71 o
   1   4  16      122.02      110.68      6.75 o
   2   4  16      218.94      206.57      8.80 o
   3   4  16        4.25        1.38      4.30 o
   4   4  16     1497.03     1488.84     35.25 o
   5   4  16      345.93      332.04     14.10 o
   6   4  16       51.47       44.72      7.06 o
   7   4  16      100.72       88.18      8.82 o
   8   4  16     1256.46     1281.81     39.17 o
   9   4  16       30.93       35.13      7.74 o
  -9   5  16      498.48      502.44     16.26 o
  -8   5  16       21.87       17.13      5.69 o
  -7   5  16       21.32       22.33      4.71 o
  -6   5  16      250.09      240.96      8.89 o
  -5   5  16      880.30      851.55     16.81 o
  -4   5  16        0.99       -1.22      3.83 o
  -3   5  16       92.94       96.82     10.71 o
  -2   5  16       46.58       45.47      4.97 o
  -1   5  16     2417.37     2303.35     50.22 o
   0   5  16      359.13      354.74     11.25 o
   1   5  16      148.45      150.51      7.57 o
   2   5  16      176.68      176.59     11.67 o
   3   5  16      871.58      834.22     20.78 o
   4   5  16       42.73       48.09      5.49 o
   5   5  16       52.36       50.09      6.47 o
   6   5  16       59.83       49.42      6.68 o
   7   5  16      286.18      267.90     13.36 o
   8   5  16      200.95      192.63     11.47 o
  -8   6  16        8.09        8.91      3.90 o
  -7   6  16      232.38      243.36      9.50 o
  -6   6  16      452.98      464.43     14.77 o
  -5   6  16       92.27       97.68      5.42 o
  -4   6  16      274.73      251.87      8.79 o
  -3   6  16      892.88      888.35     31.70 o
  -2   6  16     1474.31     1472.11     43.49 o
  -1   6  16      495.67      514.95     18.59 o
   0   6  16     1841.18     1833.57     56.15 o
   1   6  16      355.82      347.59     14.74 o
   2   6  16      247.51      234.96     12.73 o
   3   6  16       26.44       27.72      3.07 o
   4   6  16      277.83      291.48     10.08 o
   5   6  16      464.49      477.92     16.19 o
   6   6  16       47.94       47.69      7.74 o
   7   6  16       11.09        6.46      5.39 o
  -6   7  16      204.57      213.17     16.97 o
  -5   7  16      199.12      196.49     10.98 o
  -4   7  16       69.30       69.90      6.70 o
  -3   7  16        5.10        5.37      3.79 o
  -2   7  16      187.33      185.18     20.47 o
  -1   7  16     1266.24     1152.04     53.91 o
   0   7  16      214.47      202.65     18.97 o
   1   7  16      278.30      254.07     22.46 o
   2   7  16       52.41       45.42     12.98 o
   3   7  16      147.67      143.54      8.08 o
   4   7  16      170.88      192.67     11.48 o
   5   7  16      161.98      187.68     11.98 o
  -1   8  16      203.44      182.69     20.96 o
   0   8  16      523.03      440.75     30.45 o
  -5  -7  17      164.71      175.20     15.47 o
  -4  -7  17       14.21       15.47      8.49 o
  -3  -7  17      148.71      135.77     13.48 o
  -2  -7  17      388.11      379.35     21.46 o
  -1  -7  17      150.50      148.75     13.98 o
   0  -7  17      126.43      131.28     12.98 o
   1  -7  17      104.15       96.34     10.98 o
   2  -7  17      360.95      337.43     15.13 o
   3  -7  17       49.65       41.11      7.03 o
   4  -7  17        6.90        7.56      6.17 o
  -7  -6  17      149.48      153.74     15.47 o
  -6  -6  17       43.41       47.92      9.98 o
  -5  -6  17      150.88      164.22     14.97 o
  -4  -6  17      343.43      325.00     14.99 o
  -3  -6  17      229.53      225.83     12.83 o
  -2  -6  17      106.53      119.37      9.83 o
  -1  -6  17       39.52       27.36      6.56 o
   0  -6  17     1035.09     1031.74     32.26 o
   1  -6  17       62.18       63.02      7.80 o
   2  -6  17       49.33       51.67      7.82 o
   3  -6  17      280.44      286.35     11.17 o
   4  -6  17      421.54      419.60     17.29 o
   5  -6  17      149.82      174.72     10.47 o
   6  -6  17        8.51       11.33      6.12 o
  -9  -5  17      395.18      402.37     17.82 o
  -8  -5  17      152.28      154.61     11.47 o
  -7  -5  17      382.75      398.14     16.03 o
  -6  -5  17      362.83      344.26     14.81 o
  -5  -5  17      594.87      587.79     21.52 o
  -4  -5  17      214.22      213.14     14.97 o
  -3  -5  17      268.01      251.55     12.47 o
  -2  -5  17      172.68      162.92     10.79 o
  -1  -5  17      678.68      668.91     22.36 o
   0  -5  17      132.62      132.00      9.66 o
   1  -5  17     1073.56     1034.71     31.94 o
   2  -5  17       37.40       46.81      5.85 o
   3  -5  17      364.97      358.36     12.46 o
   4  -5  17       34.63       29.13      5.48 o
   5  -5  17      513.21      534.00     14.76 o
   6  -5  17      186.34      197.44     10.13 o
   7  -5  17      221.19      242.86     11.61 o
   8  -5  17       94.67       81.29      7.96 o
 -10  -4  17      244.34      269.40     15.07 o
  -9  -4  17      344.03      363.29     16.74 o
  -8  -4  17      133.72      122.05     10.76 o
  -7  -4  17      130.66      123.55      9.88 o
  -6  -4  17      100.18       83.23      8.09 o
  -5  -4  17      162.70      163.88     10.22 o
  -4  -4  17     1227.74     1202.46     29.81 o
  -3  -4  17      128.78      111.63      6.24 o
  -2  -4  17      111.63      124.08      7.52 o
  -1  -4  17       15.01       14.54      4.60 o
   0  -4  17     1130.13     1136.89     27.72 o
   1  -4  17       64.06       50.65      4.78 o
   2  -4  17      350.63      354.32     10.23 o
   3  -4  17      223.89      202.38      8.13 o
   4  -4  17      677.65      679.92     18.14 o
   5  -4  17       67.77       68.01      5.91 o
   6  -4  17      308.46      306.72     10.59 o
   7  -4  17       51.77       43.97      6.65 o
   8  -4  17      282.82      267.28     12.57 o
   9  -4  17      208.34      205.12     11.13 o
 -10  -3  17       67.53       79.09      9.51 o
  -9  -3  17      884.85      900.03     29.29 o
  -8  -3  17      123.41      122.53     10.37 o
  -7  -3  17      784.36      758.22     23.18 o
  -6  -3  17      532.62      547.52     16.04 o
  -5  -3  17      952.74      954.95     23.34 o
  -4  -3  17       95.55       96.91      6.30 o
  -3  -3  17      741.31      721.92     16.62 o
  -2  -3  17      419.75      380.57     10.48 o
  -1  -3  17      875.74      885.24     18.54 o
   0  -3  17      396.12      378.81     10.66 o
   1  -3  17     1577.80     1541.73     30.54 o
   2  -3  17      196.05      191.30      7.48 o
   3  -3  17      782.44      797.67     18.34 o
   4  -3  17      169.47      163.59      7.40 o
   5  -3  17      808.02      786.47     14.73 o
   6  -3  17       41.91       38.99      4.66 o
   7  -3  17       29.85       33.45      5.45 o
   8  -3  17       60.09       57.82      6.13 o
   9  -3  17      450.15      455.74     18.24 o
 -11  -2  17       42.22       50.32      9.23 o
 -10  -2  17      286.20      303.65     15.35 o
  -9  -2  17      137.29      147.38     11.23 o
  -8  -2  17     1719.22     1712.85     49.67 o
  -7  -2  17      501.18      471.27     14.60 o
  -6  -2  17      320.69      325.18      9.98 o
  -5  -2  17       71.99       71.03      5.36 o
  -4  -2  17     1753.46     1752.60     30.96 o
  -3  -2  17       76.71       70.04      4.03 o
  -2  -2  17        2.13       -0.20      2.67 o
  -1  -2  17      539.84      541.57      9.10 o
   0  -2  17      758.21      774.34     11.79 o
   1  -2  17     1132.27     1139.06     15.47 o
   2  -2  17     1856.71     1888.66     28.20 o
   3  -2  17       92.59       85.08      4.38 o
   4  -2  17     3024.90     2914.83     64.06 o
   5  -2  17       42.13       47.90      3.83 o
   6  -2  17        5.81        6.44      3.63 o
   7  -2  17       80.93       85.98      5.50 o
   8  -2  17      388.63      400.66     12.61 o
   9  -2  17        8.39        9.08      5.41 o
  10  -2  17       41.31       40.18      9.98 o
 -11  -1  17       19.54        8.49     11.98 o
 -10  -1  17        5.44        1.65      7.31 o
  -9  -1  17      989.06     1024.98     27.26 o
  -8  -1  17      326.93      326.07     11.95 o
  -7  -1  17      508.61      505.87     11.67 o
  -6  -1  17      188.81      175.69      5.68 o
  -5  -1  17     1085.91     1091.41     17.30 o
  -4  -1  17      471.07      454.52     10.05 o
  -3  -1  17     1977.71     1887.18     26.41 o
  -2  -1  17       19.75       17.52      2.73 o
  -1  -1  17     1371.23     1352.08     20.59 o
   0  -1  17       17.21       16.68      2.37 o
   1  -1  17     2283.94     2332.69     29.92 o
   2  -1  17      247.33      244.88      5.58 o
   3  -1  17      230.52      226.07      6.37 o
   4  -1  17     1215.45     1145.02     18.53 o
   5  -1  17     1123.20     1118.76     16.55 o
   6  -1  17       74.25       69.85      3.91 o
   7  -1  17      531.37      504.46     11.04 o
   8  -1  17      259.19      242.14      9.48 o
   9  -1  17     1269.13     1181.88     58.03 o
 -11   0  17      119.59      139.59     12.69 o
 -10   0  17      394.42      426.91     13.35 o
  -9   0  17      152.24      144.73      8.04 o
  -8   0  17      817.41      819.95     17.12 o
  -7   0  17        2.09       -1.12      3.38 o
  -6   0  17      160.30      147.46      5.69 o
  -5   0  17      423.20      407.17      7.91 o
  -4   0  17     2288.76     2202.93     30.40 o
  -3   0  17        1.17       -0.90      2.36 o
  -2   0  17      161.86      155.28      4.28 o
  -1   0  17       25.92       20.01      2.35 o
   0   0  17     3764.97     3779.61     44.86 o
   1   0  17     2738.77     2700.47     36.52 o
   2   0  17      838.14      873.75     13.32 o
   3   0  17        1.04       -2.40      2.40 o
   4   0  17       83.23       73.93      3.34 o
   5   0  17       21.77       18.37      2.67 o
   6   0  17      130.98      128.83      5.11 o
   7   0  17        1.95        1.59      4.34 o
   8   0  17     1205.16     1156.75     48.42 o
   9   0  17        4.69       -1.76      5.72 o
  10   0  17       85.97      100.33     15.47 o
 -11   1  17       30.21       21.12      5.97 o
 -10   1  17        5.40        2.42      5.29 o
  -9   1  17     1034.92     1028.39     23.20 o
  -8   1  17      268.84      256.99      9.82 o
  -7   1  17      476.39      468.96     13.15 o
  -6   1  17      178.94      162.46      6.53 o
  -5   1  17     1087.05     1087.91     18.90 o
  -4   1  17      528.53      512.97      9.50 o
  -3   1  17     1958.73     1896.50     24.59 o
  -2   1  17       15.50       10.64      2.17 o
  -1   1  17     1559.31     1547.96     18.44 o
   0   1  17       20.61       25.85      2.16 o
   1   1  17     2292.35     2301.96     29.58 o
   2   1  17      253.15      244.28      5.64 o
   3   1  17      309.45      280.52      6.27 o
   4   1  17     1228.07     1150.53     16.72 o
   5   1  17     1050.82      996.71     23.80 o
   6   1  17       78.01       74.88      6.48 o
   7   1  17      495.15      475.76     15.40 o
   8   1  17      247.77      223.16     11.66 o
   9   1  17     1253.68     1183.25     30.71 o
  10   1  17      155.18      148.55      9.97 o
 -11   2  17       37.92       44.53      7.56 o
 -10   2  17      269.44      295.21     11.39 o
  -9   2  17      140.38      150.41      8.27 o
  -8   2  17     1677.04     1702.72     35.06 o
  -7   2  17      480.40      433.22     12.64 o
  -6   2  17      320.94      313.68     10.20 o
  -5   2  17       88.19       84.72      5.83 o
  -4   2  17     1690.59     1696.86     34.43 o
  -3   2  17       93.27       78.76      6.12 o
  -2   2  17        1.47       -0.04      2.25 o
  -1   2  17      510.80      502.47      9.19 o
   0   2  17      674.21      703.09     14.82 o
   1   2  17     1102.36     1057.06     20.17 o
   2   2  17     1945.40     1828.37     36.27 o
   3   2  17       76.55       60.35      4.62 o
   4   2  17     3070.24     2884.35     55.27 o
   5   2  17       45.73       52.52      5.58 o
   6   2  17        1.90       -0.56      4.59 o
   7   2  17       65.75       71.56      6.77 o
   8   2  17      375.85      375.71     13.76 o
   9   2  17       11.52       11.36      6.00 o
  10   2  17       56.05       52.70      7.28 o
 -10   3  17       58.21       68.94      7.89 o
  -9   3  17      856.81      874.82     21.02 o
  -8   3  17      143.25      148.90      7.82 o
  -7   3  17      758.52      745.93     17.96 o
  -6   3  17      564.06      567.83     14.65 o
  -5   3  17      897.45      882.78     20.27 o
  -4   3  17      111.76      107.31      6.04 o
  -3   3  17      787.41      760.82     19.68 o
  -2   3  17      422.75      395.95     10.84 o
  -1   3  17      815.53      824.21     21.80 o
   0   3  17      412.02      406.27     12.66 o
   1   3  17     1479.97     1404.96     46.86 o
   2   3  17      211.34      214.42      9.95 o
   3   3  17      843.74      818.31     26.42 o
   4   3  17      155.65      144.38      8.16 o
   5   3  17      732.95      711.12     19.59 o
   6   3  17       45.32       49.70      5.79 o
   7   3  17       37.39       39.91      7.58 o
   8   3  17       71.96       70.70      8.82 o
   9   3  17      396.79      420.11     19.47 o
 -10   4  17      246.27      265.20     12.13 o
  -9   4  17      310.41      321.06     13.11 o
  -8   4  17      150.09      145.27      8.01 o
  -7   4  17      110.91      102.41      6.87 o
  -6   4  17       82.75       76.07      6.00 o
  -5   4  17      140.60      129.90      7.32 o
  -4   4  17     1327.26     1309.37     23.84 o
  -3   4  17      147.61      127.18      6.40 o
  -2   4  17      106.85      105.33      6.84 o
  -1   4  17        5.62        5.15      4.20 o
   0   4  17     1183.18     1123.15     39.40 o
   1   4  17       55.12       46.24      5.43 o
   2   4  17      325.19      325.41     11.44 o
   3   4  17      264.42      243.19     18.21 o
   4   4  17      603.42      566.53     17.18 o
   5   4  17       68.45       59.77      7.39 o
   6   4  17      299.32      296.73     13.94 o
   7   4  17       78.22       68.71      8.12 o
   8   4  17      365.68      370.38     16.97 o
   9   4  17      224.90      234.56     13.56 o
  -9   5  17      369.74      381.70     14.41 o
  -8   5  17      163.70      155.45      9.23 o
  -7   5  17      321.37      317.65     12.19 o
  -6   5  17      330.86      320.05     10.44 o
  -5   5  17      682.95      664.34     13.93 o
  -4   5  17      197.19      195.84      8.90 o
  -3   5  17      236.78      220.05     10.96 o
  -2   5  17      200.91      190.12      8.35 o
  -1   5  17      631.54      589.71     23.11 o
   0   5  17      130.63      134.71      7.33 o
   1   5  17      994.97      981.21     24.62 o
   2   5  17       32.39       31.09      5.00 o
   3   5  17      388.67      352.44     20.34 o
   4   5  17       42.91       37.99      5.38 o
   5   5  17      552.90      572.33     19.37 o
   6   5  17      162.76      179.07     11.08 o
   7   5  17      241.52      271.09     13.00 o
   8   5  17       97.26       85.84      8.80 o
  -7   6  17      150.56      154.38      8.26 o
  -6   6  17       56.20       58.75      5.53 o
  -5   6  17      161.01      165.67      7.60 o
  -4   6  17      296.67      285.11      9.76 o
  -3   6  17      253.45      242.87      8.63 o
  -2   6  17      117.58      125.51      5.84 o
  -1   6  17       55.54       48.72      4.01 o
   0   6  17     1004.35      992.49     30.96 o
   1   6  17       52.10       45.60      4.07 o
   2   6  17       58.90       64.58      4.04 o
   3   6  17      256.74      269.43     12.80 o
   4   6  17      426.58      436.82     13.11 o
   5   6  17      143.48      152.47      8.99 o
   6   6  17        7.00       15.14      5.39 o
  -5   7  17      127.33      140.80     12.73 o
  -4   7  17       21.60       20.35      5.44 o
  -3   7  17      185.56      183.92      9.82 o
  -2   7  17      403.52      405.78     14.77 o
  -1   7  17      142.75      145.50      8.44 o
   0   7  17      132.82      140.96      8.04 o
   1   7  17       73.27       65.01      5.95 o
   2   7  17      383.17      367.22     38.18 o
   3   7  17       51.45       43.94      5.92 o
   4   7  17        8.90       11.98      5.99 o
  -4  -7  18      112.07      127.78     13.98 o
  -3  -7  18      231.29      229.11     16.97 o
  -2  -7  18      122.82      119.30     13.48 o
  -1  -7  18      110.17      104.32     11.98 o
   0  -7  18      164.31      164.22     14.48 o
   1  -7  18      383.52      382.35     22.46 o
   2  -7  18      197.14      200.66     11.98 o
   3  -7  18       59.07       60.22      7.74 o
  -7  -6  18       53.77       49.42     10.98 o
  -6  -6  18      180.33      176.70     16.47 o
  -5  -6  18      874.41      873.01     39.43 o
  -4  -6  18      485.87      497.65     26.45 o
  -3  -6  18      164.69      150.74     14.48 o
  -2  -6  18      339.90      337.07     14.98 o
  -1  -6  18      343.46      343.33     15.11 o
   0  -6  18      417.12      410.78     17.48 o
   1  -6  18       42.78       44.55      7.67 o
   2  -6  18      192.38      187.52     11.63 o
   3  -6  18      297.17      298.31     14.10 o
   4  -6  18      217.55      206.65     16.97 o
   5  -6  18       10.19       24.38      6.28 o
   6  -6  18      729.82      739.56     22.57 o
  -8  -5  18       17.17        7.45      8.24 o
  -7  -5  18      581.56      588.72     22.58 o
  -6  -5  18      327.64      328.14     14.64 o
  -5  -5  18       18.85       14.97      8.49 o
  -4  -5  18      280.90      274.73     13.42 o
  -3  -5  18     1138.98     1097.10     35.11 o
  -2  -5  18      343.48      309.46     14.07 o
  -1  -5  18       35.80       37.41      7.19 o
   0  -5  18      449.68      438.25     17.80 o
   1  -5  18     1181.00     1098.05     29.19 o
   2  -5  18       20.21       17.08      5.38 o
   3  -5  18       66.78       65.29      6.48 o
   4  -5  18      218.90      216.76     10.21 o
   5  -5  18      481.19      500.52     15.81 o
   6  -5  18      136.72      139.10      9.23 o
   7  -5  18       63.95       49.04      7.19 o
  -9  -4  18       44.67       44.46      8.51 o
  -8  -4  18      361.45      366.46     27.70 o
  -7  -4  18      382.21      384.10     16.24 o
  -6  -4  18      208.78      200.87     11.47 o
  -5  -4  18      262.92      268.38     13.06 o
  -4  -4  18      481.00      481.13     17.09 o
  -3  -4  18      100.78       81.79      6.71 o
  -2  -4  18      503.17      485.73     15.35 o
  -1  -4  18      516.40      499.77     15.05 o
   0  -4  18      214.67      220.87      9.68 o
   1  -4  18      419.77      407.21     11.52 o
   2  -4  18     1011.03      982.94     22.14 o
   3  -4  18       86.25       76.67      6.70 o
   4  -4  18      684.92      688.98     19.85 o
   5  -4  18       25.02       20.51      4.99 o
   6  -4  18      104.06      102.15      7.71 o
   7  -4  18       47.38       50.79      6.94 o
   8  -4  18       11.67       14.92      6.48 o
 -10  -3  18        5.51        6.05      7.80 o
  -9  -3  18       93.58      101.76      9.86 o
  -8  -3  18      253.08      275.11     14.10 o
  -7  -3  18      467.82      472.14     15.08 o
  -6  -3  18      314.89      348.35     12.29 o
  -5  -3  18      997.75      948.84     23.80 o
  -4  -3  18      112.22      103.28      6.79 o
  -3  -3  18      590.95      576.72     13.93 o
  -2  -3  18      380.19      362.23     10.31 o
  -1  -3  18       48.67       39.51      5.28 o
   0  -3  18      227.88      219.03      8.10 o
   1  -3  18     1317.12     1301.82     27.24 o
   2  -3  18        6.72        4.72      3.78 o
   3  -3  18      434.46      437.27     12.22 o
   4  -3  18      263.23      276.04      9.72 o
   5  -3  18     2275.94     2204.65     39.01 o
   6  -3  18      481.25      503.58     12.50 o
   7  -3  18      218.46      230.12      9.53 o
   8  -3  18       98.65       92.97      7.85 o
   9  -3  18      174.82      172.46     18.88 o
 -10  -2  18       76.73       88.70     10.16 o
  -9  -2  18       35.77       42.04      8.15 o
  -8  -2  18      459.39      454.34     18.15 o
  -7  -2  18      125.90      117.67      8.79 o
  -6  -2  18      623.32      594.09     17.09 o
  -5  -2  18      164.40      150.43      7.54 o
  -4  -2  18     2045.71     2019.36     39.43 o
  -3  -2  18      218.98      213.51      7.38 o
  -2  -2  18      612.59      613.13     10.79 o
  -1  -2  18      441.98      433.59      8.62 o
   0  -2  18      921.70      926.47     15.21 o
   1  -2  18       79.77       80.24      3.95 o
   2  -2  18      912.31      935.09     17.75 o
   3  -2  18      282.94      292.47      8.29 o
   4  -2  18      128.25      133.22      6.09 o
   5  -2  18      500.47      495.19     10.86 o
   6  -2  18     1231.69     1263.69     21.31 o
   7  -2  18       73.48       81.90      5.60 o
   8  -2  18       53.36       54.91      5.95 o
   9  -2  18       82.61       88.65      9.70 o
 -11  -1  18      302.90      305.48     23.96 o
 -10  -1  18       43.41       48.92     13.98 o
  -9  -1  18       83.53       87.03      7.86 o
  -8  -1  18      200.23      210.75     10.47 o
  -7  -1  18      551.67      540.83     14.15 o
  -6  -1  18      305.46      271.34      8.39 o
  -5  -1  18      719.86      660.10     12.62 o
  -4  -1  18      280.45      256.42      7.18 o
  -3  -1  18     3373.00     3212.97     43.52 o
  -2  -1  18       19.19       16.38      2.73 o
  -1  -1  18      175.69      169.44      4.98 o
   0  -1  18      103.41      104.49      3.75 o
   1  -1  18     1242.98     1297.44     18.34 o
   2  -1  18      192.89      192.87      5.07 o
   3  -1  18      674.99      656.05     11.01 o
   4  -1  18      489.59      470.39     12.20 o
   5  -1  18     1456.62     1469.99     21.48 o
   6  -1  18      303.96      295.65      7.50 o
   7  -1  18      102.18       99.00      5.73 o
   8  -1  18       83.33       86.48      6.43 o
   9  -1  18      670.90      633.42     33.94 o
 -11   0  18       62.46       52.02     10.22 o
 -10   0  18      104.54      111.21     21.21 o
  -9   0  18       64.29       52.12      7.01 o
  -8   0  18      433.08      428.20     11.20 o
  -7   0  18       14.26       11.04      4.05 o
  -6   0  18       86.08       85.83      4.65 o
  -5   0  18      178.56      146.40      4.98 o
  -4   0  18      229.73      242.05      6.05 o
  -3   0  18       49.48       60.12      3.44 o
  -2   0  18     3844.13     3659.04     48.90 o
  -1   0  18      235.94      232.20      5.53 o
   0   0  18      959.15      994.81     14.10 o
   1   0  18      151.07      169.27      4.92 o
   2   0  18     3007.54     2970.87     40.16 o
   3   0  18        6.68        4.50      2.54 o
   4   0  18        4.93        4.65      2.45 o
   5   0  18      476.67      441.72      8.49 o
   6   0  18     1168.68     1122.76     21.59 o
   7   0  18       38.39       26.33      6.13 o
   8   0  18      160.15      143.98      9.36 o
   9   0  18        4.52        1.71      5.71 o
  10   0  18     1016.58     1055.70     50.91 o
 -11   1  18      394.26      383.26     15.26 o
 -10   1  18       39.51       38.57      6.26 o
  -9   1  18       76.10       80.98      6.77 o
  -8   1  18      177.69      197.62      8.87 o
  -7   1  18      525.65      505.79     13.94 o
  -6   1  18      301.04      254.09      9.11 o
  -5   1  18      730.61      666.27     14.14 o
  -4   1  18      265.18      259.23      6.48 o
  -3   1  18     3325.52     3215.58     45.97 o
  -2   1  18       23.78       25.14      2.89 o
  -1   1  18      171.37      187.34      4.58 o
   0   1  18       91.06       91.88      3.49 o
   1   1  18     1368.05     1414.65     20.70 o
   2   1  18      189.98      183.67      5.38 o
   3   1  18      738.51      691.56     16.15 o
   4   1  18      473.50      445.42     11.26 o
   5   1  18     1462.63     1428.84     48.41 o
   6   1  18      301.54      282.05     11.34 o
   7   1  18      102.68       87.63      7.37 o
   8   1  18       78.68       72.85      7.41 o
   9   1  18      648.24      633.60     29.96 o
  10   1  18       19.87       22.21      8.82 o
 -10   2  18       81.43       92.24      7.39 o
  -9   2  18       35.51       47.61      6.08 o
  -8   2  18      450.00      444.42     13.07 o
  -7   2  18      119.52      105.91      6.71 o
  -6   2  18      620.39      596.50     15.26 o
  -5   2  18      187.75      167.39      7.97 o
  -4   2  18     2090.55     1971.91     39.36 o
  -3   2  18      258.52      246.11      9.79 o
  -2   2  18      515.82      538.10     14.16 o
  -1   2  18      427.72      421.50     11.60 o
   0   2  18      957.19      949.91     19.71 o
   1   2  18       83.99       80.57      4.96 o
   2   2  18      884.60      812.94     19.91 o
   3   2  18      251.74      242.53      8.48 o
   4   2  18      137.39      114.84      6.26 o
   5   2  18      496.31      487.55     25.91 o
   6   2  18     1106.75     1053.51     44.28 o
   7   2  18       67.22       68.00      6.79 o
   8   2  18       40.77       46.29      6.67 o
   9   2  18       95.83       88.25      9.91 o
 -10   3  18       11.87        8.67      6.66 o
  -9   3  18       81.61       93.09      7.08 o
  -8   3  18      235.34      254.91      9.96 o
  -7   3  18      464.61      472.50     13.40 o
  -6   3  18      299.69      319.81     10.70 o
  -5   3  18      960.77      917.10     20.71 o
  -4   3  18      140.86      132.76      7.85 o
  -3   3  18      566.64      563.91     14.10 o
  -2   3  18      360.01      350.63     10.33 o
  -1   3  18       46.50       46.61      5.65 o
   0   3  18      227.88      218.82     10.75 o
   1   3  18     1353.51     1291.41     46.26 o
   2   3  18        3.31       -1.49      4.25 o
   3   3  18      470.85      479.76     14.40 o
   4   3  18      301.70      307.45     13.06 o
   5   3  18     2140.57     2102.49     61.41 o
   6   3  18      497.92      534.93     19.76 o
   7   3  18      220.63      237.73     13.40 o
   8   3  18      118.20      110.45     10.22 o
   9   3  18      182.26      196.95     13.71 o
  -9   4  18       27.76       24.84      6.66 o
  -8   4  18      449.95      456.31     13.22 o
  -7   4  18      379.08      376.07     11.77 o
  -6   4  18      194.41      193.02      8.58 o
  -5   4  18      274.22      283.30      9.72 o
  -4   4  18      448.15      460.77     12.50 o
  -3   4  18       94.98       85.43      7.78 o
  -2   4  18      559.33      559.01     16.11 o
  -1   4  18      525.68      491.16     14.77 o
   0   4  18      193.67      180.22      9.01 o
   1   4  18      438.69      418.37     13.19 o
   2   4  18     1050.94     1034.45     25.24 o
   3   4  18      122.38      112.27      7.13 o
   4   4  18      749.06      711.50     37.25 o
   5   4  18       18.77       13.22      6.52 o
   6   4  18      107.23       99.37      8.80 o
   7   4  18       37.87       38.49      7.94 o
   8   4  18       15.62       14.96      7.18 o
  -8   5  18       10.90        2.92      5.19 o
  -7   5  18      689.10      701.44     21.62 o
  -6   5  18      300.27      300.48      9.09 o
  -5   5  18       16.67       15.80      3.92 o
  -4   5  18      242.21      243.48     11.55 o
  -3   5  18     1165.11     1139.07     27.52 o
  -2   5  18      359.61      321.72     21.35 o
  -1   5  18       37.55       35.90      5.87 o
   0   5  18      456.02      458.80     13.88 o
   1   5  18     1229.16     1202.10     28.08 o
   2   5  18       32.82       28.72      5.08 o
   3   5  18       71.29       60.48      5.94 o
   4   5  18      220.37      201.37      9.50 o
   5   5  18      381.54      410.16     17.09 o
   6   5  18      121.77      114.94      9.16 o
   7   5  18       82.92       79.12      8.24 o
  -7   6  18       39.55       40.47      5.49 o
  -6   6  18      181.69      178.92      8.34 o
  -5   6  18      839.07      835.75     39.49 o
  -4   6  18      529.51      525.96     14.83 o
  -3   6  18      163.04      151.32      9.16 o
  -2   6  18      316.26      305.97     10.19 o
  -1   6  18      317.88      300.44      9.98 o
   0   6  18      422.43      437.94     14.98 o
   1   6  18       48.53       51.07      4.56 o
   2   6  18      206.56      208.88      8.51 o
   3   6  18      306.39      283.91     10.33 o
   4   6  18      169.45      142.03      8.76 o
   5   6  18       15.28       23.96      5.52 o
   6   6  18      802.19      843.78     24.99 o
  -4   7  18      114.72      109.81      9.05 o
  -3   7  18      201.90      214.73     11.17 o
  -2   7  18      123.52      129.22      8.73 o
  -1   7  18      112.80      106.57      8.22 o
   0   7  18      159.74      160.94      9.56 o
   1   7  18      426.47      418.75     26.95 o
   2   7  18      210.18      217.11     15.97 o
   3   7  18       68.31       75.21      7.14 o
  -2  -7  19        1.61        4.99      8.49 o
  -1  -7  19      212.45      224.12     17.47 o
   0  -7  19      101.29      105.82     12.48 o
   1  -7  19      114.02      101.26      9.00 o
  -6  -6  19      335.19      325.45     21.46 o
  -5  -6  19       40.80       25.96      9.48 o
  -4  -6  19       83.37      101.33     11.98 o
  -3  -6  19       48.92       37.44      9.48 o
  -2  -6  19      782.46      775.18     36.94 o
  -1  -6  19      216.19      227.61     16.47 o
   0  -6  19       38.21       34.44      9.48 o
   1  -6  19      202.35      191.20     13.98 o
   2  -6  19      448.10      419.31     27.20 o
   3  -6  19      411.51      404.71     17.09 o
   4  -6  19       33.87       38.10      7.39 o
   5  -6  19      365.96      365.69     14.05 o
  -7  -5  19      234.25      237.59     19.47 o
  -6  -5  19       55.29       53.41     10.98 o
  -5  -5  19      160.19      148.25     14.97 o
  -4  -5  19       17.26       20.62      7.29 o
  -3  -5  19      690.56      676.53     24.64 o
  -2  -5  19      146.85      139.47     10.30 o
  -1  -5  19      684.92      678.04     23.62 o
   0  -5  19      184.54      199.98     11.94 o
   1  -5  19      489.36      477.21     15.62 o
   2  -5  19       16.75       13.29      5.48 o
   3  -5  19      331.77      361.42     12.74 o
   4  -5  19      215.30      223.93     12.34 o
   5  -5  19      337.04      333.20     20.29 o
   6  -5  19       69.81       63.06      7.48 o
  -9  -4  19      106.49      102.91     10.66 o
  -8  -4  19       50.52       43.92      8.38 o
  -7  -4  19       46.46       44.79      7.89 o
  -6  -4  19      731.65      752.30     25.38 o
  -5  -4  19       26.21       30.74      6.35 o
  -4  -4  19      193.74      187.71     17.97 o
  -3  -4  19       65.32       54.54      7.44 o
  -2  -4  19      477.65      448.77     16.74 o
  -1  -4  19      297.67      276.97     13.56 o
   0  -4  19      228.15      210.71      9.79 o
   1  -4  19      471.99      465.50     14.58 o
   2  -4  19     1781.04     1753.56     42.16 o
   3  -4  19      213.81      218.64     10.08 o
   4  -4  19      244.83      263.18     10.84 o
   5  -4  19      151.51      153.29      8.09 o
   6  -4  19     1079.84     1052.68     28.32 o
   7  -4  19      149.88      161.83      9.98 o
   8  -4  19      251.23      266.12     12.46 o
  -9  -3  19      131.16      119.71     10.73 o
  -8  -3  19       75.32       94.55      9.66 o
  -7  -3  19      644.76      637.57     22.24 o
  -6  -3  19       35.78       40.44      5.95 o
  -5  -3  19      204.80      214.92      9.89 o
  -4  -3  19        3.56        2.76      4.59 o
  -3  -3  19      917.25      893.14     19.76 o
  -2  -3  19       46.68       47.36      5.75 o
  -1  -3  19       43.94       46.54      4.92 o
   0  -3  19      367.67      346.63     10.41 o
   1  -3  19      455.78      452.88     12.04 o
   2  -3  19       79.12       69.61      5.39 o
   3  -3  19     1317.19     1310.62     27.31 o
   4  -3  19      178.20      188.19      7.92 o
   5  -3  19      307.49      287.08     14.57 o
   6  -3  19      232.97      220.55     10.04 o
   7  -3  19      320.01      338.10     11.53 o
   8  -3  19      185.90      198.30     10.64 o
 -10  -2  19      692.51      801.36     27.71 o
  -9  -2  19       53.56       45.38      8.74 o
  -8  -2  19       33.52       34.96      7.74 o
  -7  -2  19       38.80       36.99      7.31 o
  -6  -2  19     1155.14     1190.77     28.72 o
  -5  -2  19       41.72       33.34      4.86 o
  -4  -2  19       81.34       81.57      7.71 o
  -3  -2  19      109.86       98.41      5.33 o
  -2  -2  19     2217.82     2095.13     34.10 o
  -1  -2  19     1036.87      970.17     17.01 o
   0  -2  19      379.64      341.90      7.48 o
   1  -2  19      179.85      184.52      6.23 o
   2  -2  19     2029.02     2062.32     36.84 o
   3  -2  19        0.08       -2.37      3.52 o
   4  -2  19       51.90       56.56      5.16 o
   5  -2  19      101.38      104.68      5.21 o
   6  -2  19      904.61      908.46     18.65 o
   7  -2  19      130.08      121.63      7.21 o
   8  -2  19      200.14      212.91      9.22 o
   9  -2  19       27.23       24.26      8.98 o
 -10  -1  19      102.28      110.31     16.97 o
  -9  -1  19      291.31      321.75     17.22 o
  -8  -1  19       65.19       66.80      7.20 o
  -7  -1  19      509.91      505.90     16.01 o
  -6  -1  19       68.20       65.47      5.85 o
  -5  -1  19      541.25      510.46     11.74 o
  -4  -1  19      176.97      169.28      6.33 o
  -3  -1  19      983.27      939.47     15.68 o
  -2  -1  19       93.00       93.42      3.96 o
  -1  -1  19     1613.88     1618.89     22.36 o
   0  -1  19      161.07      147.05      4.62 o
   1  -1  19     1051.78     1075.19     16.04 o
   2  -1  19       66.87       71.86      3.54 o
   3  -1  19     1886.63     1887.55     30.77 o
   4  -1  19      179.69      166.86     10.31 o
   5  -1  19       52.10       47.43      3.91 o
   6  -1  19      159.22      164.71      6.97 o
   7  -1  19      474.18      445.71     12.94 o
   8  -1  19       10.06       10.17      6.68 o
 -10   0  19      289.84      275.89     16.03 o
  -9   0  19       46.49       37.29      6.72 o
  -8   0  19       23.67       19.39      6.19 o
  -7   0  19      198.26      190.52      7.59 o
  -6   0  19      313.94      299.78      8.90 o
  -5   0  19      149.99      135.49      5.22 o
  -4   0  19      172.70      142.79      5.38 o
  -3   0  19     1267.77     1212.52     17.92 o
  -2   0  19     1901.40     2035.27     28.31 o
  -1   0  19     1081.06     1000.33     15.11 o
   0   0  19       42.28       40.13      2.85 o
   1   0  19       99.26      107.27      4.15 o
   2   0  19      931.76      930.25     14.29 o
   3   0  19        4.83        4.18      2.72 o
   4   0  19      347.38      325.11      8.87 o
   5   0  19       13.42       11.70      3.77 o
   6   0  19      729.27      710.39     17.39 o
   7   0  19        4.19        3.83      5.48 o
   8   0  19       31.02       24.40      6.52 o
   9   0  19       58.70       79.86      9.94 o
 -10   1  19      109.02      119.51     11.24 o
  -9   1  19      309.77      346.89     11.84 o
  -8   1  19       72.83       82.57      6.52 o
  -7   1  19      531.11      529.10     14.14 o
  -6   1  19       66.87       61.86      5.72 o
  -5   1  19      487.61      460.89     12.88 o
  -4   1  19      164.08      154.78      7.47 o
  -3   1  19     1222.51     1173.44     19.86 o
  -2   1  19       93.91       96.16      4.49 o
  -1   1  19     1472.17     1503.47     23.68 o
   0   1  19      169.54      162.49      5.61 o
   1   1  19     1051.57     1063.18     18.36 o
   2   1  19       58.67       61.56      4.24 o
   3   1  19     1907.38     1835.87     34.34 o
   4   1  19      175.92      160.51      7.39 o
   5   1  19       26.15       22.00      5.28 o
   6   1  19      158.63      152.98      9.23 o
   7   1  19      507.89      469.12     15.51 o
   8   1  19        7.72        5.60      5.95 o
   9   1  19       99.44      107.39      9.07 o
 -10   2  19      707.89      774.44     19.83 o
  -9   2  19       69.09       61.31      6.50 o
  -8   2  19       28.85       40.36      5.88 o
  -7   2  19       28.39       25.31      5.26 o
  -6   2  19     1101.34     1094.92     24.49 o
  -5   2  19       42.52       42.25      5.46 o
  -4   2  19       71.62       68.27      6.43 o
  -3   2  19       90.87       85.11      6.72 o
  -2   2  19     2242.90     2139.26     41.79 o
  -1   2  19      998.82      940.93     20.96 o
   0   2  19      382.63      351.18     12.01 o
   1   2  19      157.26      150.11      8.74 o
   2   2  19     2096.63     2036.11     46.85 o
   3   2  19        0.15       -3.84      4.51 o
   4   2  19       69.34       70.70      5.27 o
   5   2  19       97.04       98.98      6.90 o
   6   2  19      936.12      897.84     23.85 o
   7   2  19      136.31      122.10     14.48 o
   8   2  19      220.98      235.97     13.94 o
   9   2  19       26.16       15.47      8.12 o
  -9   3  19      112.18      115.30      7.83 o
  -8   3  19       63.73       79.54      6.69 o
  -7   3  19      623.96      602.61     16.03 o
  -6   3  19       33.69       39.60      5.58 o
  -5   3  19      192.02      195.74      9.32 o
  -4   3  19        9.21        3.06      4.99 o
  -3   3  19      902.86      876.94     19.76 o
  -2   3  19       32.84       31.98      4.51 o
  -1   3  19       62.12       61.62      6.01 o
   0   3  19      334.35      324.86     12.00 o
   1   3  19      422.10      411.36     21.75 o
   2   3  19       84.16       67.17      6.19 o
   3   3  19     1266.48     1220.30     30.83 o
   4   3  19      171.50      167.15      9.41 o
   5   3  19      388.40      363.75     15.18 o
   6   3  19      227.50      213.37     19.47 o
   7   3  19      337.29      347.89     16.22 o
   8   3  19      174.14      199.56     13.40 o
  -9   4  19      128.67      141.04      9.76 o
  -8   4  19       69.39       66.63      7.42 o
  -7   4  19       46.27       38.61      5.76 o
  -6   4  19      766.20      762.13     18.38 o
  -5   4  19       14.34       12.46      4.57 o
  -4   4  19      195.02      200.28      8.08 o
  -3   4  19       54.44       49.77      6.14 o
  -2   4  19      356.46      343.98     12.42 o
  -1   4  19      277.79      270.69     10.68 o
   0   4  19      223.81      206.56     14.57 o
   1   4  19      496.97      453.98     25.59 o
   2   4  19     1801.38     1759.16     40.83 o
   3   4  19      231.76      244.91     10.32 o
   4   4  19      229.18      228.89     10.26 o
   5   4  19      180.89      194.12     11.47 o
   6   4  19     1100.10     1108.39     34.03 o
   7   4  19      155.15      154.99     11.65 o
   8   4  19      277.03      281.78     14.92 o
  -8   5  19       87.82       91.14      8.82 o
  -7   5  19      275.86      297.60     11.62 o
  -6   5  19       70.32       78.74      5.80 o
  -5   5  19      166.35      174.03      7.96 o
  -4   5  19       18.49       16.67      5.23 o
  -3   5  19      728.74      715.49     19.32 o
  -2   5  19      139.75      122.62      8.90 o
  -1   5  19      682.07      637.30     17.75 o
   0   5  19      178.91      180.66      8.80 o
   1   5  19      511.17      503.90     14.87 o
   2   5  19       17.48       12.36      5.04 o
   3   5  19      288.77      303.04     11.54 o
   4   5  19      202.01      198.28      9.65 o
   5   5  19      381.96      387.45     15.48 o
   6   5  19       58.26       55.77      7.53 o
  -6   6  19      298.94      297.36     11.23 o
  -5   6  19       45.68       33.20      4.88 o
  -4   6  19       72.59       73.76      5.64 o
  -3   6  19       45.03       43.49      4.90 o
  -2   6  19      820.60      761.48     19.65 o
  -1   6  19      210.83      200.04      8.54 o
   0   6  19       43.23       47.04      4.81 o
   1   6  19      185.49      180.13      8.20 o
   2   6  19      409.67      401.80     12.77 o
   3   6  19      390.11      405.94     12.65 o
   4   6  19       25.07       27.17      5.08 o
   5   6  19      336.93      339.82     13.86 o
  -2   7  19        0.42       -1.66     11.48 o
  -1   7  19      242.85      248.65     12.32 o
   0   7  19      101.85      101.30      8.60 o
   1   7  19       86.03       96.88      8.54 o
  -5  -6  20       22.03       15.97      9.48 o
  -4  -6  20      147.08      133.77     14.97 o
  -3  -6  20       75.38       86.85     11.48 o
  -2  -6  20      423.19      388.34     22.96 o
  -1  -6  20       13.31       13.48      8.98 o
   0  -6  20      559.55      539.08     30.45 o
   1  -6  20       54.52       52.75      7.94 o
   2  -6  20      210.46      204.30     12.50 o
   3  -6  20      255.61      262.86     13.91 o
   4  -6  20       82.75       87.86      9.53 o
  -7  -5  20      171.90      170.71     16.97 o
  -6  -5  20      155.54      149.74     16.47 o
  -5  -5  20      813.04      864.03     41.93 o
  -4  -5  20      135.21      114.78     10.52 o
  -3  -5  20       23.51       25.31      7.08 o
  -2  -5  20       64.25       62.97      8.27 o
  -1  -5  20     1033.76      992.36     31.59 o
   0  -5  20       20.81       18.60      5.90 o
   1  -5  20      245.49      246.75     16.04 o
   2  -5  20      214.67      228.81     10.68 o
   3  -5  20      625.04      624.90     22.41 o
   4  -5  20      394.18      409.06     17.45 o
   5  -5  20       88.33       96.82      8.29 o
   6  -5  20      166.42      169.29     10.37 o
  -8  -4  20       44.76       29.09      8.24 o
  -7  -4  20      244.84      279.78     20.71 o
  -6  -4  20      473.05      475.30     19.02 o
  -5  -4  20      147.59      149.74     15.47 o
  -4  -4  20      242.67      257.72     13.56 o
  -3  -4  20       58.52       53.21      8.24 o
  -2  -4  20      373.54      379.71     16.22 o
  -1  -4  20      236.08      218.59     12.35 o
   0  -4  20      477.66      443.95     14.78 o
   1  -4  20       53.44       61.38      6.19 o
   2  -4  20      125.20      118.38      7.78 o
   3  -4  20       56.59       49.60      6.37 o
   4  -4  20      415.13      419.77     14.19 o
   5  -4  20      228.39      242.22      9.94 o
   6  -4  20       25.52       23.24      6.37 o
   7  -4  20       73.75       76.24      7.89 o
  -9  -3  20      245.27      260.48     20.22 o
  -8  -3  20      222.30      224.88     13.40 o
  -7  -3  20      152.43      168.82     11.98 o
  -6  -3  20       93.30      106.74     14.97 o
  -5  -3  20     1147.70     1127.72     27.82 o
  -4  -3  20       61.75       65.41      5.64 o
  -3  -3  20      244.32      233.24      8.77 o
  -2  -3  20      128.30      108.87      7.38 o
  -1  -3  20     1086.98     1039.32     22.69 o
   0  -3  20      226.82      215.67      8.27 o
   1  -3  20      491.31      493.48     13.29 o
   2  -3  20      101.32      107.78      6.48 o
   3  -3  20     1550.00     1580.29     32.48 o
   4  -3  20       50.53       47.88      5.47 o
   5  -3  20       33.12       26.10      5.15 o
   6  -3  20       93.06      107.89      7.14 o
   7  -3  20      657.93      629.72     19.30 o
   8  -3  20        2.04        1.29      5.94 o
 -10  -2  20      672.81      714.15     25.59 o
  -9  -2  20      323.75      336.58     27.70 o
  -8  -2  20      284.47      318.10     15.68 o
  -7  -2  20       81.97       83.37     10.73 o
  -6  -2  20      842.60      875.04     27.86 o
  -5  -2  20       99.99       96.46      8.73 o
  -4  -2  20      486.52      471.93     12.85 o
  -3  -2  20      214.59      207.90      7.02 o
  -2  -2  20      325.50      329.16      8.59 o
  -1  -2  20       80.69       63.85      4.11 o
   0  -2  20      577.59      605.34     12.59 o
   1  -2  20      477.08      463.99     10.17 o
   2  -2  20     1448.68     1499.11     27.65 o
   3  -2  20       31.74       32.52      4.79 o
   4  -2  20      686.40      726.42     16.97 o
   5  -2  20      143.52      146.88      6.76 o
   6  -2  20      401.84      411.61     20.82 o
   7  -2  20       58.09       57.28      5.98 o
   8  -2  20      606.57      601.57     22.01 o
 -10  -1  20      149.00      147.25     17.97 o
  -9  -1  20      497.73      488.17     29.45 o
  -8  -1  20        3.57        4.50      5.83 o
  -7  -1  20       33.92       28.43      6.17 o
  -6  -1  20       77.90       74.22      7.08 o
  -5  -1  20      687.96      712.92     15.61 o
  -4  -1  20       60.61       62.56      4.55 o
  -3  -1  20       50.47       43.65      3.65 o
  -2  -1  20       37.60       45.31      3.59 o
  -1  -1  20     1531.90     1643.19     26.00 o
   0  -1  20      216.69      221.62      5.78 o
   1  -1  20      137.84      136.96      5.04 o
   2  -1  20       33.91       26.55      3.68 o
   3  -1  20     1286.45     1320.66     22.60 o
   4  -1  20       39.74       39.17      4.38 o
   5  -1  20       38.98       36.63      4.54 o
   6  -1  20       63.82       56.07      5.74 o
   7  -1  20     1614.05     1707.92     40.79 o
   8  -1  20       14.07       32.44     11.48 o
 -10   0  20      622.33      607.18     23.99 o
  -9   0  20      791.07      991.09     32.99 o
  -8   0  20       60.85       52.78      6.92 o
  -7   0  20       31.73       27.38      6.33 o
  -6   0  20      752.78      719.22     17.78 o
  -5   0  20      146.66      140.79      7.48 o
  -4   0  20      352.99      350.04      8.75 o
  -3   0  20        4.60       -1.66      2.80 o
  -2   0  20      770.44      859.15     14.42 o
  -1   0  20      135.00      109.57      4.08 o
   0   0  20       46.40       77.39      3.47 o
   1   0  20      268.55      239.77      6.28 o
   2   0  20       56.80       66.18      3.77 o
   3   0  20       13.83        7.97      3.22 o
   4   0  20     1142.13     1108.64     21.32 o
   5   0  20        6.23        9.23      4.44 o
   6   0  20      304.40      316.24     12.54 o
   7   0  20        0.57        1.52      5.54 o
   8   0  20     1314.85     1354.21     34.46 o
   9   0  20      219.22      228.11     21.96 o
 -10   1  20      142.53      155.83     10.72 o
  -9   1  20      484.32      502.55     17.00 o
  -8   1  20        7.04        4.69      5.03 o
  -7   1  20       40.03       37.87      5.54 o
  -6   1  20      100.24       97.60      6.61 o
  -5   1  20      724.72      706.67     17.10 o
  -4   1  20       74.94       68.65      6.70 o
  -3   1  20       56.70       59.39      6.33 o
  -2   1  20       42.34       45.27      4.77 o
  -1   1  20     1699.83     1795.28     28.54 o
   0   1  20      220.34      226.89      7.09 o
   1   1  20      139.05      136.98      5.85 o
   2   1  20       39.51       31.26      4.26 o
   3   1  20     1269.37     1261.66     26.77 o
   4   1  20       35.88       29.71      4.65 o
   5   1  20       43.80       42.23      6.00 o
   6   1  20       60.69       63.48      6.88 o
   7   1  20     1565.22     1605.30     39.91 o
   8   1  20       13.17       21.20      6.45 o
   9   1  20      292.90      321.09     13.88 o
 -10   2  20      627.67      645.80     20.92 o
  -9   2  20      276.68      269.28     11.25 o
  -8   2  20      289.27      314.25     11.23 o
  -7   2  20       98.46      102.28      6.95 o
  -6   2  20      789.98      839.23     20.02 o
  -5   2  20      122.87      116.20      6.90 o
  -4   2  20      491.51      479.52     15.08 o
  -3   2  20      215.08      209.54      9.70 o
  -2   2  20      395.32      411.62     11.22 o
  -1   2  20      100.00       84.71      6.72 o
   0   2  20      639.44      665.69     18.05 o
   1   2  20      436.06      417.28     14.21 o
   2   2  20     1421.39     1412.65     34.84 o
   3   2  20       27.60       18.60      5.37 o
   4   2  20      671.61      636.23     23.96 o
   5   2  20      140.99      135.87     10.76 o
   6   2  20      390.57      381.95     17.82 o
   7   2  20       61.37       53.08      8.80 o
   8   2  20      533.57      549.11     22.76 o
  -9   3  20      283.86      287.41     13.00 o
  -8   3  20      232.69      233.25     10.26 o
  -7   3  20      174.68      196.83      9.10 o
  -6   3  20       87.37       89.46      6.67 o
  -5   3  20     1143.41     1108.44     24.45 o
  -4   3  20       72.47       64.12      6.61 o
  -3   3  20      221.86      209.56      8.59 o
  -2   3  20      143.22      118.49      7.67 o
  -1   3  20     1011.85      986.27     25.54 o
   0   3  20      210.03      197.88      9.70 o
   1   3  20      500.75      488.03     15.37 o
   2   3  20       81.77       77.00      9.68 o
   3   3  20     1569.04     1495.90     36.59 o
   4   3  20       61.03       56.79      6.53 o
   5   3  20       21.87       13.45      6.52 o
   6   3  20      116.43      123.29     10.22 o
   7   3  20      629.95      616.81     23.64 o
   8   3  20        0.97        2.50      7.99 o
  -8   4  20       34.48       18.25      6.42 o
  -7   4  20      248.60      274.41     11.84 o
  -6   4  20      512.22      511.90     14.01 o
  -5   4  20      142.85      147.35      7.72 o
  -4   4  20      259.44      267.14      9.32 o
  -3   4  20       55.05       62.53      6.49 o
  -2   4  20      398.73      390.57     13.15 o
  -1   4  20      247.64      231.85      9.96 o
   0   4  20      470.12      448.24     18.24 o
   1   4  20       36.19       36.80     11.38 o
   2   4  20      102.68       91.50      7.00 o
   3   4  20       57.40       54.81      6.26 o
   4   4  20      375.89      361.66     13.52 o
   5   4  20      258.43      269.12     13.75 o
   6   4  20       22.07       15.75      7.03 o
   7   4  20       72.59       76.72      9.73 o
  -7   5  20      171.80      178.21      8.38 o
  -6   5  20      170.33      191.30      8.27 o
  -5   5  20      825.50      889.04     23.46 o
  -4   5  20      144.37      128.07      8.27 o
  -3   5  20       31.96       29.95      5.48 o
  -2   5  20       57.64       54.41      5.94 o
  -1   5  20     1000.29      970.01     59.10 o
   0   5  20       25.42       14.85      5.11 o
   1   5  20      233.80      230.33     10.04 o
   2   5  20      229.19      239.83     10.33 o
   3   5  20      598.39      592.35     17.60 o
   4   5  20      403.67      411.23     16.13 o
   5   5  20      102.92       97.83      8.80 o
   6   5  20      170.79      171.52     11.43 o
  -5   6  20       26.01       23.64      5.69 o
  -4   6  20      135.21      122.81      7.48 o
  -3   6  20       67.20       63.47      5.53 o
  -2   6  20      436.73      378.45     22.92 o
  -1   6  20        9.89       11.17      4.38 o
   0   6  20      599.39      597.11     16.34 o
   1   6  20       75.44       70.90      5.76 o
   2   6  20      244.26      234.64      9.47 o
   3   6  20      242.43      265.62     10.33 o
   4   6  20       85.03      103.55      7.31 o
  -4  -6  21      412.50      410.30     23.96 o
  -3  -6  21      133.61      142.26     15.47 o
  -2  -6  21       49.06       36.94     10.48 o
  -1  -6  21      245.75      250.07     19.47 o
   0  -6  21      573.06      553.41     21.17 o
   1  -6  21      333.40      347.76     15.68 o
   2  -6  21        0.10       -0.77      6.52 o
  -6  -5  21      283.57      294.00     20.96 o
  -5  -5  21      489.28      509.63     27.45 o
  -4  -5  21       33.85       19.97      9.48 o
  -3  -5  21      122.49      149.74     14.97 o
  -2  -5  21      113.07      129.55     10.73 o
  -1  -5  21      372.11      382.84     17.09 o
   0  -5  21        9.89        3.92      5.61 o
   1  -5  21      381.52      358.85     16.41 o
   2  -5  21       86.71       77.59      8.64 o
   3  -5  21      380.85      402.88     18.53 o
   4  -5  21        0.03       -0.55      6.68 o
   5  -5  21      119.36      114.84     11.05 o
  -7  -4  21       62.71       78.83      9.51 o
  -6  -4  21      162.71      176.70     16.97 o
  -5  -4  21      279.02      292.15     15.20 o
  -4  -4  21      714.31      684.10     25.57 o
  -3  -4  21      139.44      134.69     10.92 o
  -2  -4  21       27.46       21.85      7.18 o
  -1  -4  21      108.48       94.58      7.59 o
   0  -4  21     1058.80     1053.37     27.56 o
   1  -4  21      143.64      143.76     10.23 o
   2  -4  21       79.68       72.23      6.94 o
   3  -4  21      306.90      322.25     12.76 o
   4  -4  21      239.93      248.64     11.17 o
   5  -4  21       19.32       16.91      6.02 o
   6  -4  21       58.88       75.43      8.84 o
  -8  -3  21      112.89      120.26     10.73 o
  -7  -3  21      357.27      366.35     26.70 o
  -6  -3  21       80.18       86.49      8.82 o
  -5  -3  21      794.46      843.00     27.15 o
  -4  -3  21      140.86      157.92      7.90 o
  -3  -3  21      213.59      177.44      9.50 o
  -2  -3  21      217.49      205.06      8.79 o
  -1  -3  21      368.45      354.00     10.91 o
   0  -3  21       33.04       32.65      4.76 o
   1  -3  21      364.99      382.55     11.16 o
   2  -3  21       31.38       36.42      4.93 o
   3  -3  21      330.37      354.59     10.85 o
   4  -3  21       60.37       60.06      6.59 o
   5  -3  21      267.46      278.29     10.27 o
   6  -3  21       17.03       16.16      6.01 o
   7  -3  21      130.86      137.83      9.30 o
  -9  -2  21      302.79      369.87     17.82 o
  -8  -2  21      595.05      632.98     24.00 o
  -7  -2  21       50.97       65.46      8.60 o
  -6  -2  21      108.93      100.74      9.51 o
  -5  -2  21      135.33      142.83     10.94 o
  -4  -2  21      890.66      900.24     20.44 o
  -3  -2  21       11.45        4.44      3.88 o
  -2  -2  21       16.28       19.15      3.86 o
  -1  -2  21       68.46       59.11      4.66 o
   0  -2  21     1280.93     1275.41     26.99 o
   1  -2  21       21.43       28.15      4.61 o
   2  -2  21      101.42      107.60      6.23 o
   3  -2  21       37.20       37.67      5.83 o
   4  -2  21     1479.73     1583.44     36.48 o
   5  -2  21       59.63       58.38      5.73 o
   6  -2  21       15.57       23.36      5.09 o
   7  -2  21       39.36       49.82      7.01 o
   8  -2  21      543.12      576.02     32.44 o
  -9  -1  21      680.02      733.25     36.94 o
  -8  -1  21      185.14      201.93     13.56 o
  -7  -1  21       71.13       85.32      7.77 o
  -6  -1  21        9.48        7.58      5.57 o
  -5  -1  21      740.95      771.29     18.51 o
  -4  -1  21      209.16      208.58      7.77 o
  -3  -1  21      633.35      664.90     13.16 o
  -2  -1  21       15.46       14.10      3.45 o
  -1  -1  21     1055.15     1115.86     18.29 o
   0  -1  21       65.24       70.70      3.71 o
   1  -1  21      781.00      821.22     16.98 o
   2  -1  21      122.08      117.52      6.03 o
   3  -1  21      150.34      160.44      7.82 o
   4  -1  21      100.38      100.38      6.33 o
   5  -1  21      450.36      466.69     14.91 o
   6  -1  21      194.31      192.17     10.37 o
   7  -1  21      235.21      247.08     19.97 o
  -9   0  21       35.49       36.59      9.18 o
  -8   0  21      302.82      275.83     14.07 o
  -7   0  21       32.03       41.88      6.71 o
  -6   0  21      100.50       92.70      7.93 o
  -5   0  21       67.96       67.67      5.99 o
  -4   0  21     1315.58     1298.96     27.87 o
  -3   0  21       23.12       21.59      3.93 o
  -2   0  21       12.62       19.56      3.46 o
  -1   0  21       67.60       64.15      3.92 o
   0   0  21     1611.93     1677.31     25.67 o
   1   0  21      218.52      238.09      7.02 o
   2   0  21       52.21       49.39      4.34 o
   3   0  21       71.93       75.63      4.88 o
   4   0  21      647.55      643.56     16.06 o
   5   0  21        3.95        7.48      5.41 o
   6   0  21       57.73       55.46      6.71 o
   7   0  21        0.04       -2.32      5.55 o
   8   0  21      453.68      475.28     33.94 o
  -9   1  21      666.52      711.46     21.80 o
  -8   1  21      180.62      197.05     11.33 o
  -7   1  21       90.26       95.57      8.22 o
  -6   1  21        7.41        4.09      4.80 o
  -5   1  21      746.94      729.51     21.20 o
  -4   1  21      227.90      236.68     10.45 o
  -3   1  21      618.75      634.13     18.53 o
  -2   1  21       15.52       12.41      5.62 o
  -1   1  21     1122.24     1175.55     24.69 o
   0   1  21       56.32       63.36      6.33 o
   1   1  21      775.80      807.76     21.77 o
   2   1  21      116.75      113.23      7.48 o
   3   1  21      169.77      181.68      9.10 o
   4   1  21      104.58       97.81      7.52 o
   5   1  21      442.83      389.84     17.80 o
   6   1  21      193.76      183.53     14.72 o
   7   1  21      232.51      230.72     14.46 o
   8   1  21        0.03        8.30      7.94 o
  -9   2  21      327.87      369.00     12.84 o
  -8   2  21      621.52      654.91     17.14 o
  -7   2  21       41.03       47.20      6.25 o
  -6   2  21      115.72      119.56      7.43 o
  -5   2  21      154.25      152.58      9.12 o
  -4   2  21      858.82      848.44     23.24 o
  -3   2  21       11.40       11.62      5.07 o
  -2   2  21       22.26       27.80      4.85 o
  -1   2  21       53.89       54.58      6.43 o
   0   2  21     1258.96     1256.58     30.91 o
   1   2  21       22.55       21.99      5.46 o
   2   2  21      104.25      101.72      8.68 o
   3   2  21       32.27       26.66      5.76 o
   4   2  21     1447.86     1367.05     61.86 o
   5   2  21       53.94       52.70      8.29 o
   6   2  21       10.82       14.48      7.41 o
   7   2  21       32.65       44.78      8.82 o
   8   2  21      574.56      586.85     23.29 o
  -8   3  21      100.02      109.51      7.95 o
  -7   3  21      361.37      362.58     12.10 o
  -6   3  21       94.90      106.08      6.95 o
  -5   3  21      767.26      814.98     22.57 o
  -4   3  21      131.83      138.62      8.64 o
  -3   3  21      209.43      187.29      8.23 o
  -2   3  21      221.26      212.52     10.24 o
  -1   3  21      315.71      312.30     12.01 o
   0   3  21       33.23       37.13      6.42 o
   1   3  21      322.77      318.08     13.79 o
   2   3  21       18.77       20.27      5.46 o
   3   3  21      308.37      276.20     11.81 o
   4   3  21       54.81       45.03      6.41 o
   5   3  21      264.31      247.92     14.12 o
   6   3  21       27.71       26.21      7.76 o
   7   3  21      147.95      158.80     12.14 o
  -7   4  21       78.02       88.42      7.89 o
  -6   4  21      168.17      181.54      8.92 o
  -5   4  21      253.81      287.63     10.24 o
  -4   4  21      749.87      741.46     17.58 o
  -3   4  21      156.83      157.58     11.26 o
  -2   4  21       30.26       24.34      5.61 o
  -1   4  21      133.77      132.26      8.22 o
   0   4  21     1018.05     1063.56     26.97 o
   1   4  21      159.33      149.09     13.45 o
   2   4  21       73.83       63.44      7.78 o
   3   4  21      347.28      342.05     12.47 o
   4   4  21      234.31      229.60     10.66 o
   5   4  21       27.08       22.86      6.95 o
   6   4  21       64.96       75.37      8.80 o
  -6   5  21      264.43      284.18      9.96 o
  -5   5  21      467.19      483.87     15.93 o
  -4   5  21       33.67       24.17      5.78 o
  -3   5  21      129.83      150.76      8.78 o
  -2   5  21      118.68      121.07      8.13 o
  -1   5  21      392.88      381.64     19.93 o
   0   5  21       13.76        5.99      4.97 o
   1   5  21      431.38      408.59     21.23 o
   2   5  21       96.35       96.81      7.22 o
   3   5  21      474.37      501.14     15.41 o
   4   5  21        0.42        0.69      5.10 o
   5   5  21      119.43      115.06     12.73 o
  -4   6  21      390.97      402.74     13.78 o
  -3   6  21      143.80      139.81      7.91 o
  -2   6  21       52.12       43.92      5.24 o
  -1   6  21      255.33      248.26     12.55 o
   0   6  21      526.55      522.94     15.46 o
   1   6  21      301.47      323.43     11.47 o
   2   6  21        0.26       -0.68      4.58 o
  -1  -6  22      296.91      294.50     20.96 o
   0  -6  22      350.33      360.59     16.58 o
  -5  -5  22      122.39      147.25     15.97 o
  -4  -5  22       99.74       78.87     12.48 o
  -3  -5  22      553.47      532.59     30.95 o
  -2  -5  22       93.05       91.34     12.98 o
  -1  -5  22        4.64        0.55      6.88 o
   0  -5  22       45.54       27.37      7.99 o
   1  -5  22     1001.84     1007.88     32.47 o
   2  -5  22      157.61      152.74     18.47 o
   3  -5  22        9.69       10.49      7.23 o
   4  -5  22      174.58      169.86     12.17 o
  -7  -4  22      120.52      125.29     14.97 o
  -6  -4  22       54.87       54.41     11.48 o
  -5  -4  22      122.58      134.44     14.23 o
  -4  -4  22      554.58      571.81     21.85 o
  -3  -4  22      143.34      148.52     11.47 o
  -2  -4  22      286.61      273.57     12.01 o
  -1  -4  22      207.57      190.45     10.24 o
   0  -4  22      439.82      447.51     14.88 o
   1  -4  22       67.62       74.29      7.16 o
   2  -4  22      397.56      422.52     14.59 o
   3  -4  22       32.11       36.26      6.30 o
   4  -4  22      228.34      212.89     13.41 o
   5  -4  22        4.94        4.34      6.19 o
  -8  -3  22       59.90       62.73      9.35 o
  -7  -3  22      276.11      284.09     15.00 o
  -6  -3  22       61.17       60.04      8.45 o
  -5  -3  22      113.09      103.52      7.88 o
  -4  -3  22      131.87      159.86     11.98 o
  -3  -3  22      374.68      352.36     13.25 o
  -2  -3  22       88.20       83.60      6.30 o
  -1  -3  22        4.65        3.48      4.34 o
   0  -3  22       90.28       81.31      6.04 o
   1  -3  22     1197.18     1214.76     26.57 o
   2  -3  22       19.27       30.50      5.83 o
   3  -3  22        2.02        4.78      5.32 o
   4  -3  22      212.96      224.49     10.84 o
   5  -3  22     1034.61     1111.44     24.52 o
   6  -3  22       80.09      102.13     10.66 o
  -8  -2  22      502.70      550.67     21.52 o
  -7  -2  22       88.27       74.52      9.51 o
  -6  -2  22      178.88      182.22     12.53 o
  -5  -2  22        5.14        4.40      4.84 o
  -4  -2  22      619.55      631.33     16.02 o
  -3  -2  22       60.22       58.04      5.42 o
  -2  -2  22      276.94      272.99     11.03 o
  -1  -2  22       56.40       50.24      5.11 o
   0  -2  22      658.60      661.80     16.08 o
   1  -2  22       35.21       38.11      5.66 o
   2  -2  22      486.16      516.77     16.13 o
   3  -2  22      200.71      215.20     13.55 o
   4  -2  22      518.15      556.67     16.61 o
   5  -2  22       38.04       41.74      5.55 o
   6  -2  22      530.60      582.56     17.96 o
   7  -2  22       78.11       82.86     13.48 o
  -9  -1  22       76.10       74.87     15.47 o
  -8  -1  22      169.74      198.16     19.97 o
  -7  -1  22      569.75      575.63     18.43 o
  -6  -1  22        5.07       -3.39      5.63 o
  -5  -1  22      124.53      134.23      7.66 o
  -4  -1  22      114.70      142.89      6.76 o
  -3  -1  22     1426.46     1447.86     26.57 o
  -2  -1  22       12.70       11.33      3.82 o
  -1  -1  22       47.75       58.02      4.26 o
   0  -1  22       31.83       34.83      4.42 o
   1  -1  22      787.93      838.20     20.07 o
   2  -1  22       12.75       15.35      4.42 o
   3  -1  22       67.76       68.60      5.60 o
   4  -1  22       39.68       46.50      6.29 o
   5  -1  22     1060.83     1113.09     28.42 o
   6  -1  22        2.22       -0.50      9.48 o
   7  -1  22      118.61      134.27     15.97 o
  -9   0  22        3.12       -7.14      7.58 o
  -8   0  22      579.04      583.12     23.29 o
  -7   0  22      134.88      135.36      9.48 o
  -6   0  22       72.09       69.43      7.77 o
  -5   0  22       42.84       33.71      6.41 o
  -4   0  22      790.67      790.49     18.95 o
  -3   0  22       77.96       97.35      6.35 o
  -2   0  22      417.99      461.64     12.76 o
  -1   0  22       26.08       28.50      4.21 o
   0   0  22     1073.86     1157.90     22.08 o
   1   0  22       38.13       45.64      4.48 o
   2   0  22      475.92      468.22     11.25 o
   3   0  22       75.56       76.61      5.74 o
   4   0  22      202.84      209.84     10.69 o
   5   0  22       18.04       25.89      5.94 o
   6   0  22      412.72      378.76     15.98 o
   7   0  22       35.34       38.94     11.98 o
   8   0  22       58.52       48.38      9.31 o
  -9   1  22       76.47       75.14      8.76 o
  -8   1  22      182.14      184.64     11.08 o
  -7   1  22      583.16      564.12     18.35 o
  -6   1  22        4.46        0.74      5.84 o
  -5   1  22      125.97      109.30      8.44 o
  -4   1  22      120.64      152.06      9.60 o
  -3   1  22     1370.97     1353.97     34.17 o
  -2   1  22       11.80       14.64      4.73 o
  -1   1  22       50.82       75.21      5.79 o
   0   1  22       24.14       30.66      5.57 o
   1   1  22      878.07      940.50     23.69 o
   2   1  22       16.84       12.69      5.37 o
   3   1  22       70.56       72.84      6.83 o
   4   1  22       44.34       47.02      6.14 o
   5   1  22     1134.13      997.45     34.21 o
   6   1  22        1.79       -6.88      6.88 o
   7   1  22      111.53      114.80     11.47 o
   8   1  22       59.85       51.41     13.98 o
  -8   2  22      497.98      515.11     18.14 o
  -7   2  22       84.96       66.54      6.85 o
  -6   2  22      182.06      189.32      9.05 o
  -5   2  22        2.58        5.48      5.57 o
  -4   2  22      605.46      602.43     18.44 o
  -3   2  22       69.92       59.17      5.67 o
  -2   2  22      266.57      267.96      9.66 o
  -1   2  22       54.75       48.38      6.34 o
   0   2  22      633.01      611.27     18.43 o
   1   2  22       34.10       35.20      6.04 o
   2   2  22      511.28      535.41     19.02 o
   3   2  22      182.53      188.26      9.97 o
   4   2  22      508.41      481.21     20.60 o
   5   2  22       35.06       22.94      7.23 o
   6   2  22      526.39      538.58     22.06 o
   7   2  22       72.06       79.13     10.24 o
  -8   3  22       49.87       45.10      7.59 o
  -7   3  22      287.22      271.16     10.87 o
  -6   3  22       66.09       64.34      6.35 o
  -5   3  22      103.66       93.55      7.75 o
  -4   3  22      126.82      149.37      8.04 o
  -3   3  22      351.07      350.25     11.20 o
  -2   3  22       89.60       95.50      7.56 o
  -1   3  22        2.56        2.03      5.25 o
   0   3  22       91.14       90.13      7.35 o
   1   3  22     1203.20     1220.01     30.44 o
   2   3  22       23.57       42.75      6.78 o
   3   3  22        1.16        1.25      5.25 o
   4   3  22      231.92      221.68     15.66 o
   5   3  22      945.06      968.99     33.88 o
   6   3  22       75.91       90.09      9.70 o
  -7   4  22      103.73      109.63      8.58 o
  -6   4  22       47.67       42.30      6.66 o
  -5   4  22      140.31      143.63      7.77 o
  -4   4  22      541.34      553.57     17.34 o
  -3   4  22      145.65      155.00      9.52 o
  -2   4  22      298.16      306.03     11.95 o
  -1   4  22      222.26      201.72     10.17 o
   0   4  22      432.04      453.65     14.97 o
   1   4  22       71.38       69.59      8.66 o
   2   4  22      411.99      385.72     13.97 o
   3   4  22       34.36       27.66      6.08 o
   4   4  22      240.37      231.05     11.10 o
   5   4  22        6.88       12.68      6.88 o
  -5   5  22      125.77      146.97      9.30 o
  -4   5  22       89.09       83.38      7.22 o
  -3   5  22      620.92      652.82     18.50 o
  -2   5  22       94.71      102.68      7.47 o
  -1   5  22        4.71        2.34      4.89 o
   0   5  22       42.07       28.84      5.83 o
   1   5  22     1015.57      961.01     41.56 o
   2   5  22      159.64      166.81      9.37 o
   3   5  22        8.16        6.50      5.54 o
   4   5  22      177.19      174.83      9.98 o
  -1   6  22      266.42      255.99     13.78 o
   0   6  22      318.29      319.37     11.68 o
  -4  -5  23      169.49      205.15     17.47 o
  -3  -5  23      330.23      307.48     22.46 o
  -2  -5  23       10.07       11.48      7.41 o
  -1  -5  23      151.44      143.65     12.98 o
   0  -5  23      248.69      234.48     13.71 o
   1  -5  23      540.60      517.26     19.92 o
   2  -5  23      123.37      163.91     11.82 o
  -6  -4  23      499.42      550.56     29.95 o
  -5  -4  23      137.46      140.26     16.97 o
  -4  -4  23       91.72       93.36     10.02 o
  -3  -4  23       87.03       91.92      8.03 o
  -2  -4  23      526.75      541.22     17.96 o
  -1  -4  23       26.84       21.16      6.06 o
   0  -4  23       81.59       88.23      7.37 o
   1  -4  23       13.68       16.85      5.79 o
   2  -4  23      503.72      501.82     20.82 o
   3  -4  23       33.83       26.43      7.74 o
   4  -4  23        2.92        7.74      7.06 o
  -7  -3  23      159.63      156.64     12.17 o
  -6  -3  23      199.84      250.72     19.97 o
  -5  -3  23      118.02      140.06     11.82 o
  -4  -3  23      102.40      107.78      8.35 o
  -3  -3  23      612.26      585.21     18.54 o
  -2  -3  23       33.45       27.24      6.04 o
  -1  -3  23      175.05      181.23      9.69 o
   0  -3  23       24.65       16.97      5.63 o
   1  -3  23      763.33      792.85     22.18 o
   2  -3  23       56.39       63.56      6.80 o
   3  -3  23      318.91      348.23     12.87 o
   4  -3  23      128.82      140.06      9.40 o
   5  -3  23      186.09      219.30     13.75 o
   6  -3  23       42.73       69.11      7.53 o
  -8  -2  23      245.44      284.68     15.52 o
  -7  -2  23      101.68      100.59     10.41 o
  -6  -2  23      509.95      522.98     17.09 o
  -5  -2  23       14.82       12.13      5.30 o
  -4  -2  23       38.90       44.50      5.54 o
  -3  -2  23       83.78       82.61      7.19 o
  -2  -2  23      795.68      802.22     21.67 o
  -1  -2  23      151.79      164.76      9.21 o
   0  -2  23       19.22       18.24      5.46 o
   1  -2  23       49.37       57.98      6.34 o
   2  -2  23      798.75      846.92     22.95 o
   3  -2  23       16.30       20.85      7.56 o
   4  -2  23        0.00        1.02      5.36 o
   5  -2  23       10.72        8.49      5.84 o
   6  -2  23      769.76      821.10     38.93 o
  -8  -1  23       50.26       52.41     13.48 o
  -7  -1  23      931.78      975.34     44.92 o
  -6  -1  23       33.52       33.88      7.00 o
  -5  -1  23      133.74      152.09      9.45 o
  -4  -1  23       29.14       40.28      6.29 o
  -3  -1  23      520.44      561.72     17.04 o
  -2  -1  23       45.60       35.06      4.38 o
  -1  -1  23      402.39      421.08     10.91 o
   0  -1  23        2.92        2.82      3.84 o
   1  -1  23      446.14      467.07     15.10 o
   2  -1  23       75.83       93.25      7.17 o
   3  -1  23      747.75      766.59     21.40 o
   4  -1  23        0.11        1.02      5.34 o
   5  -1  23      555.83      604.11     21.70 o
   6  -1  23       23.25       38.93     11.48 o
  -8   0  23      308.14      327.09     17.99 o
  -7   0  23       25.02       -4.59      8.24 o
  -6   0  23      658.05      660.70     20.43 o
  -5   0  23        5.97       14.19      5.94 o
  -4   0  23      163.33      157.23      9.41 o
  -3   0  23       83.52      107.23      7.97 o
  -2   0  23     1029.16     1079.63     21.44 o
  -1   0  23      210.81      226.85      8.16 o
   0   0  23        8.85       19.65      4.72 o
   1   0  23       60.36       77.63      5.80 o
   2   0  23      730.92      792.96     27.88 o
   3   0  23        9.71        7.72      6.82 o
   4   0  23       41.80       30.64      8.09 o
   5   0  23        2.60        1.75      7.23 o
   6   0  23      597.98      629.43     34.44 o
   7   0  23       49.98       24.96     12.48 o
  -8   1  23       58.40       59.20      8.40 o
  -7   1  23      907.38      956.97     26.79 o
  -6   1  23       43.46       45.37      7.01 o
  -5   1  23      142.90      166.21     10.28 o
  -4   1  23       32.30       44.01      6.43 o
  -3   1  23      541.66      543.13     16.85 o
  -2   1  23       44.98       33.25      5.18 o
  -1   1  23      381.23      394.28     12.18 o
   0   1  23        2.68        0.64      5.28 o
   1   1  23      467.28      469.99     15.11 o
   2   1  23       68.92       82.93      7.37 o
   3   1  23      763.90      774.40     21.45 o
   4   1  23        0.09       -4.49      7.06 o
   5   1  23      541.82      536.78     22.39 o
   6   1  23       22.17       14.38      7.89 o
   7   1  23      379.39      387.76     20.71 o
  -8   2  23      227.04      262.47     13.54 o
  -7   2  23      118.19      100.49      8.92 o
  -6   2  23      552.56      556.35     17.76 o
  -5   2  23       13.21       13.35      6.12 o
  -4   2  23       30.67       27.53      6.29 o
  -3   2  23       81.31       82.03      6.23 o
  -2   2  23      774.53      766.93     18.83 o
  -1   2  23      136.70      137.03      8.93 o
   0   2  23       22.63       24.12      5.94 o
   1   2  23       39.80       44.76      6.53 o
   2   2  23      787.41      832.27     23.04 o
   3   2  23       11.85        7.95      5.55 o
   4   2  23        0.13       -5.46      5.46 o
   5   2  23       10.36       -5.99      6.71 o
   6   2  23      776.08      712.63     27.45 o
  -7   3  23      157.01      151.10     10.15 o
  -6   3  23      190.07      241.02     12.25 o
  -5   3  23      118.05      129.12     10.86 o
  -4   3  23       97.92      105.38      6.99 o
  -3   3  23      617.51      615.72     15.84 o
  -2   3  23       34.73       27.57      6.00 o
  -1   3  23      169.03      171.80     10.06 o
   0   3  23       29.89       21.59      5.94 o
   1   3  23      765.16      810.78     22.38 o
   2   3  23       65.47       70.22      7.08 o
   3   3  23      257.65      245.29     11.82 o
   4   3  23      138.99      125.53      8.72 o
   5   3  23      161.68      137.99     14.48 o
   6   3  23       39.70       41.25      8.64 o
  -6   4  23      481.68      496.88     14.50 o
  -5   4  23      150.02      157.12      8.32 o
  -4   4  23       97.11       91.20      8.00 o
  -3   4  23       90.92      101.45      8.00 o
  -2   4  23      552.73      591.18     17.65 o
  -1   4  23       19.28       12.26      5.73 o
   0   4  23       77.54       88.80      7.60 o
   1   4  23       19.59       10.18      5.73 o
   2   4  23      559.07      557.65     17.27 o
   3   4  23       45.34       41.03      6.48 o
   4   4  23        2.32        1.21      5.83 o
  -4   5  23      162.18      193.39     10.05 o
  -3   5  23      337.81      346.97     12.97 o
  -2   5  23       16.38       20.25      5.69 o
  -1   5  23      164.11      162.74      9.05 o
   0   5  23      250.24      233.72     10.56 o
   1   5  23      490.33      472.96     31.36 o
   2   5  23      118.23      128.23      8.71 o
  -4  -4  24       62.86       76.37     13.48 o
  -3  -4  24      129.26      135.53     11.65 o
  -2  -4  24      474.64      498.49     24.21 o
  -1  -4  24       47.21       37.65      8.09 o
   0  -4  24      205.81      206.74     21.21 o
   1  -4  24      103.12      111.77     10.05 o
   2  -4  24      583.70      622.25     36.69 o
   3  -4  24      119.26      133.80     10.73 o
  -6  -3  24      101.35      129.83     11.43 o
  -5  -3  24      239.87      236.05     12.00 o
  -4  -3  24      152.97      182.10     18.38 o
  -3  -3  24      149.96      174.54     10.28 o
  -2  -3  24       16.21       16.64      6.04 o
  -1  -3  24      882.72      925.47     25.06 o
   0  -3  24       87.16       98.95      7.77 o
   1  -3  24       27.10       33.63      6.23 o
   2  -3  24      102.36      123.45      8.49 o
   3  -3  24      546.38      601.55     18.92 o
   4  -3  24       57.07       78.56     16.97 o
   5  -3  24       19.90       33.76      6.80 o
  -7  -2  24       18.04       16.75      8.24 o
  -6  -2  24      379.84      446.16     19.21 o
  -5  -2  24      295.27      304.14     15.33 o
  -4  -2  24       83.79       72.73      7.20 o
  -3  -2  24       35.26       38.17      6.24 o
  -2  -2  24      585.12      630.67     18.25 o
  -1  -2  24       14.49        8.54      5.28 o
   0  -2  24      447.02      518.63     16.23 o
   1  -2  24       95.13      105.69      8.27 o
   2  -2  24      316.70      317.96     12.39 o
   3  -2  24      117.67      126.12      8.45 o
   4  -2  24      680.26      768.66     26.63 o
   5  -2  24      157.08      172.13     14.48 o
  -7  -1  24      175.86      213.14     21.46 o
  -6  -1  24      214.86      232.10     20.96 o
  -5  -1  24      843.55      954.94     25.52 o
  -4  -1  24        0.36       -3.69      6.28 o
  -3  -1  24       39.51       57.32      6.52 o
  -2  -1  24       63.98       55.10      8.38 o
  -1  -1  24      919.53     1001.07     26.79 o
   0  -1  24       38.38       46.78      7.67 o
   1  -1  24       26.71       33.21      7.67 o
   2  -1  24       70.23       89.86      7.46 o
   3  -1  24      514.49      556.95     17.73 o
   4  -1  24      138.99      177.70     16.47 o
   5  -1  24       57.70       50.91     11.48 o
   6  -1  24       38.00       54.91     12.48 o
  -7   0  24      134.12      137.01     12.53 o
  -6   0  24      905.11      867.10     30.14 o
  -5   0  24      205.92      261.41     14.81 o
  -4   0  24      210.15      246.49     11.70 o
  -3   0  24        1.72        2.16      5.48 o
  -2   0  24     1066.26     1208.04     26.47 o
  -1   0  24       66.41       68.64      6.04 o
   0   0  24      307.55      353.43     13.29 o
   1   0  24        1.76       -2.05     11.23 o
   2   0  24      253.33      259.72     14.77 o
   3   0  24        1.26        6.16      7.39 o
   4   0  24      307.09      279.02     22.96 o
   5   0  24      136.46      175.20     19.97 o
   6   0  24       72.61       37.94     13.48 o
  -7   1  24      206.84      239.19     12.56 o
  -6   1  24      196.43      212.67     18.46 o
  -5   1  24      810.15      899.91     25.24 o
  -4   1  24        1.39        4.05      5.86 o
  -3   1  24       36.46       43.59      6.44 o
  -2   1  24       58.60       55.39      5.86 o
  -1   1  24      920.39     1005.18     26.49 o
   0   1  24       38.18       46.10      6.62 o
   1   1  24       23.61       34.81      6.14 o
   2   1  24       75.21       80.19      7.66 o
   3   1  24      573.85      585.39     22.76 o
   4   1  24      136.31      154.81     14.97 o
   5   1  24       64.38       74.79     10.05 o
   6   1  24       35.50       43.35      9.00 o
  -7   2  24       10.65       11.43      6.80 o
  -6   2  24      383.21      397.80     15.26 o
  -5   2  24      259.54      257.98     12.28 o
  -4   2  24       68.13       67.32      7.30 o
  -3   2  24       30.32       32.22      5.42 o
  -2   2  24      535.53      560.37     18.15 o
  -1   2  24       14.42       10.78      5.86 o
   0   2  24      439.39      500.44     16.41 o
   1   2  24       91.92      100.73      7.97 o
   2   2  24      359.27      360.88     13.54 o
   3   2  24      128.09      131.25      8.72 o
   4   2  24      680.29      747.02     21.69 o
   5   2  24      157.11      132.16     11.63 o
  -6   3  24       73.58       83.03      8.22 o
  -5   3  24      232.50      230.42      9.94 o
  -4   3  24      170.49      191.83      9.14 o
  -3   3  24      171.66      199.83     10.37 o
  -2   3  24       16.51       15.86      6.12 o
  -1   3  24      875.19      932.95     25.16 o
   0   3  24       83.98       90.21      7.93 o
   1   3  24       21.96       23.72      6.41 o
   2   3  24       93.54      104.12      8.26 o
   3   3  24      587.43      617.62     18.82 o
   4   3  24       45.62       58.97      9.19 o
   5   3  24       18.51        9.12      7.58 o
  -4   4  24       73.55       95.24      8.10 o
  -3   4  24      135.81      165.93      9.74 o
  -2   4  24      513.63      571.21     17.28 o
  -1   4  24       43.36       39.69      6.66 o
   0   4  24      206.59      205.88     10.79 o
   1   4  24       90.68      103.88      8.14 o
   2   4  24      590.26      599.20     18.72 o
   3   4  24      116.29      122.71      8.75 o
  -2  -4  25      253.86      276.20     15.33 o
  -1  -4  25       81.58       80.51      9.66 o
   0  -4  25      844.04      894.23     31.76 o
   1  -4  25      141.74      146.20     11.63 o
  -5  -3  25      370.16      354.13     17.80 o
  -4  -3  25       54.73       63.49      7.48 o
  -3  -3  25      173.64      195.40     11.03 o
  -2  -3  25       62.21       58.65      7.01 o
  -1  -3  25      617.22      621.10     19.21 o
   0  -3  25       29.57       36.16      6.62 o
   1  -3  25      194.38      203.27     10.66 o
   2  -3  25      160.43      185.18     10.37 o
   3  -3  25      185.42      199.06     12.88 o
  -6  -2  25       87.61       96.83     14.97 o
  -5  -2  25       45.68       40.43     11.98 o
  -4  -2  25      587.57      645.90     34.94 o
  -3  -2  25       29.44       33.94     10.98 o
  -2  -2  25      117.02      150.74     16.47 o
  -1  -2  25       72.32       63.93      8.64 o
   0  -2  25      681.96      668.62     19.67 o
   1  -2  25       20.23       36.34     10.23 o
   2  -2  25        5.25       11.98      7.06 o
   3  -2  25       23.61       22.96      7.39 o
   4  -2  25      559.58      622.62     22.75 o
  -6  -1  25       80.02       99.83     15.47 o
  -5  -1  25      299.33      285.51     22.96 o
  -4  -1  25      141.59      125.79     14.48 o
  -3  -1  25       12.56       15.24     10.73 o
  -2  -1  25       27.72       24.40      6.42 o
  -1  -1  25      703.94      794.98     22.47 o
   0  -1  25       73.23       75.16      9.23 o
   1  -1  25      220.62      256.67     14.92 o
   2  -1  25       10.92       16.97      9.98 o
  -6   0  25      307.75      309.65     16.93 o
  -5   0  25       20.53       29.95      8.12 o
  -4   0  25      152.62      139.14     11.28 o
  -3   0  25       39.33       51.83     10.48 o
  -2   0  25        6.23        5.76      4.78 o
  -1   0  25        1.13       -2.14      4.77 o
   0   0  25      670.35      755.33     28.95 o
   1   0  25       12.08        6.99      7.06 o
   2   0  25      123.16      162.72     17.97 o
   3   0  25       48.22       46.42     13.48 o
   4   0  25     1194.71     1404.11     62.39 o
   5   0  25       15.17       11.48     11.98 o
  -6   1  25       94.83      108.60      9.03 o
  -5   1  25      373.34      368.58     14.12 o
  -4   1  25      120.86      115.08      8.83 o
  -3   1  25       26.65       23.37      5.53 o
  -2   1  25       31.37       40.65      5.86 o
  -1   1  25      651.14      736.19     21.74 o
   0   1  25       69.65       72.05      7.45 o
   1   1  25      232.58      267.31     11.93 o
   2   1  25       10.00        4.85      7.39 o
   3   1  25      709.29      825.87     29.47 o
   4   1  25       76.12       93.71     10.76 o
   5   1  25      723.07      754.60     27.88 o
  -6   2  25       89.50      104.31      8.83 o
  -5   2  25       36.51       25.93      6.70 o
  -4   2  25      641.90      706.30     18.07 o
  -3   2  25       28.97       35.66      5.71 o
  -2   2  25      132.33      159.31     10.18 o
  -1   2  25       87.09       80.81      7.68 o
   0   2  25      693.30      690.42     20.26 o
   1   2  25       16.58       20.96      6.43 o
   2   2  25        3.39        3.75      5.95 o
   3   2  25       30.63       30.84      6.34 o
   4   2  25      529.74      549.44     26.45 o
  -5   3  25      364.81      355.63     12.34 o
  -4   3  25       44.67       47.89      6.17 o
  -3   3  25      199.62      234.16     11.62 o
  -2   3  25       54.71       57.36      7.38 o
  -1   3  25      636.54      678.59     19.98 o
   0   3  25       23.23       32.34      6.62 o
   1   3  25      199.46      212.90     11.03 o
   2   3  25      163.22      188.59     10.82 o
   3   3  25      149.00      149.65      9.89 o
  -3   4  25       73.22       64.89     12.48 o
  -2   4  25      265.08      280.56     12.19 o
  -1   4  25       70.28       77.85      7.88 o
   0   4  25      878.84      972.98     25.63 o
   1   4  25      152.54      133.53      9.12 o
  -3  -3  26     1053.75     1143.06     36.52 o
  -2  -3  26      169.42      178.62     13.04 o
  -1  -3  26      240.60      259.44     12.08 o
   0  -3  26       73.13       63.11      7.39 o
   1  -3  26      220.27      216.68     14.23 o
  -4  -2  26      265.77      262.05     20.47 o
  -3  -2  26       55.05       52.91     11.98 o
  -2  -2  26      247.00      244.58     19.97 o
  -1  -2  26        0.71       -1.00      9.48 o
   0  -2  26      384.31      382.35     23.46 o
   1  -2  26       12.14       11.98      9.98 o
   2  -2  26      200.52      208.64     19.47 o
   3  -2  26       15.77       11.48      9.98 o
  -5  -1  26      196.45      217.63     19.97 o
  -5   0  26        0.15        7.03      9.98 o
  -4   0  26      479.73      524.03     21.10 o
  -3   0  26       92.37      113.22      8.82 o
  -2   0  26        2.00       -2.99      7.06 o
  -1   0  26       56.54       58.90     13.98 o
   0   0  26      618.70      671.85     35.94 o
   1   0  26      178.86      250.57     20.96 o
   2   0  26       65.91       83.86     13.98 o
   3   0  26        0.30       10.98     10.98 o
   4   0  26      771.23      777.67     40.93 o
  -5   1  26      183.95      197.94     11.52 o
  -4   1  26       93.23      111.43      8.92 o
  -3   1  26      517.52      607.75     16.64 o
  -2   1  26       32.39       40.34      6.04 o
  -1   1  26       13.91       32.27      6.62 o
   0   1  26      103.90      127.13      9.19 o
   1   1  26      821.20      894.23     31.06 o
   2   1  26        0.36       -7.41      7.41 o
   3   1  26       25.23       30.70      8.82 o
   4   1  26       51.75       57.43      9.86 o
  -4   2  26      237.23      230.81     10.36 o
  -3   2  26       53.24       46.88      6.30 o
  -2   2  26      273.02      309.08     13.05 o
  -1   2  26        0.37       -0.97      5.94 o
   0   2  26      342.15      345.73     13.92 o
   1   2  26        7.77       10.83      6.24 o
   2   2  26      192.41      209.45     11.21 o
   3   2  26       14.40       17.77     10.98 o
  -3   3  26      972.17     1069.64     29.10 o
  -2   3  26      194.06      209.87     11.23 o
  -1   3  26      247.57      248.72     12.98 o
   0   3  26       76.09       77.67      7.96 o
   1   3  26      213.88      211.62     12.00 o
  -2  -2  27      605.04      647.90     33.94 o
  -1  -2  27       62.20       60.90     12.98 o
   0  -2  27       35.22       36.94     11.48 o
  -4   0  27       25.47       15.58      8.29 o
  -3   0  27       31.14       32.82      8.80 o
  -2   0  27      411.24      447.41     20.12 o
  -1   0  27        0.19       -3.99     10.48 o
   0   0  27       36.48       33.44     12.98 o
   1   0  27        0.78       -1.50     10.48 o
   2   0  27     1057.12     1221.92     56.90 o
  -3   1  27      216.10      226.65     10.27 o
  -2   1  27       20.23       11.26      6.62 o
  -1   1  27      218.46      281.19     13.04 o
   0   1  27      101.70      126.51     11.82 o
   1   1  27      420.83      477.40     21.00 o
   2   1  27       81.97       89.79     10.57 o
  -2   2  27      587.88      580.63     18.78 o
  -1   2  27       75.09       82.18      8.24 o
   0   2  27       28.67       43.17      7.30 o
   1   2  27      222.12      251.50     15.13 o
 
